# Supplementary material for: The male mosquito contribution towards malaria transmission: Mating influences the Anopheles female midgut transcriptome and increases female susceptibility to human malaria parasites
Source: PLoS Pathog. 2019 Nov 7;15(11):e1008063. doi: 10.1371/journal.ppat.1008063 (PMC6837289; doi:10.1371/journal.ppat.1008063)
Supplement: S1 Table — (XLSX) [file ppat.1008063.s004.xlsx]

## Sheet: ReadMe
ReadMe for RNASeq Gene List
Column B : mated vs virgin (sugar fed) padj, C: mated vs virgin (sugar fed) log2 fold change, D : higher in
Column E : mated vs virgin (blood fed Replicate J) padj, F: mated vs virgin (blood fed Replicate J) log2 fold change, G: higher in
Column H : mated vs virgin (blood fed Replicate H) padj, I: mated vs virgin (blood fed Replicate H) log2 fold change, J : higher in
Column K : mated vs virgin (Multifactor Analysis-Sugar & Blood, Replicate J & H) padj, L: mated vs virgin (Multifactor Analysis-Sugar & Blood, Replicate J & H) log2 fold change, M : higher in
Column N : 20E vs control (sugar) padj, O: 20E vs control (sugar) log2 fold change, P : higher in
Column Q : 20E vs control (blood) padj, R: 20E vs control (blood) log2 fold change, S : higher in

## Sheet: RNASeq Gene List
GeneID	Sugar_MvV_padj (Replicate H)	Sugar_MvV_l2fc (Replicate H)	Upregulated (Replicate H)	Blood_MvV_padj (Replicate J)	Blood_MvV_l2fc (Replicate J)	Upregulated (Replicate J)	Blood_MvV_padj (Replicate H)	Blood_MvV_l2fc (Replicate H)	Upregulated (Replicate H)	Multi Factor_MvV_padj (Replicate H & J)	Multi Factor_MvV_l2fc (Replicate H & J)	Upregulated in	Sugar_20EvCtrl_padj (Replicate H)	Sugar_20EvCtrl_l2fc (Replicate H)	Upregulated (Replicate H)	Blood_20EvsCtrl_padj (Replicate H)	Blood_20EvsCtrl_l2fc (Replicate H)	Upregulated (Replicate H)
AGAP007567	0.989066	0.0106026	Virgin	0.991352	-0.0111023	Mated	0.852845	-0.340072	Mated	0.871878	0.0868609	Virgin	0.0269883	-0.44503	10%EtOH	0.00723245	-1.33819	Control
AGAP001321	0.936357	-0.0414363	Mated	0.869205	-0.175772	Mated	0.915728	0.173403	Virgin	0.989646	-0.0087856	Virgin	0.016542	0.444621	20E	0.025823	0.993514	20E
AGAP008294	0.0382192	-0.445372	Mated	0.0965943	-1.19314	Mated	NA	-0.417409	Mated	0.24032	0.571289	Virgin	0.427433	0.29389	20E	0.025823	1.55524	20E
AGAP011590	0.959417	0.0173415	Virgin	0.730776	0.364249	Virgin	0.90654	0.173759	Virgin	0.555267	-0.215945	Virgin	0.901784	0.0284468	20E	0.025823	1.19942	20E
AGAP011641	0.933408	0.0622752	Virgin	0.957019	0.0943502	Virgin	0.952251	-0.128101	Mated	0.977987	-0.025382	Virgin	0.992964	-0.0041281	10%EtOH	0.025823	1.57528	20E
AGAP011925	0.598069	0.170454	Virgin	0.354945	-0.919694	Mated	0.579264	-0.613107	Mated	0.265234	0.457121	Virgin	0.166318	-0.330752	10%EtOH	0.0434229	-1.1482	Control
AGAP012171	0.0180183	0.426569	Virgin	0.476757	-0.694282	Mated	0.559539	-0.722253	Mated	0.307843	0.404132	Virgin	0.24379	-0.263812	10%EtOH	0.0489227	-1.14042	Control
AGAP009889	0.527112	-0.258893	Mated	0.716403	-0.236148	Mated	0.979084	0.0668058	Virgin	0.809918	0.12309	Virgin	0.272917	0.340357	20E	0.0489227	-1.36439	Control
AGAP007826	0.121425	0.451367	Virgin	0.912235	-0.196755	Mated	0.868435	-0.218876	Mated	0.98271	-0.0193641	Virgin	0.338378	-0.324692	10%EtOH	0.0514759	1.46173	20E
AGAP008290	2.05e-05	-0.89762	Mated	NA	0.946283	Virgin	NA	0.123777	Virgin	0.900122	-0.0866614	Virgin	8.85e-06	0.948994	20E	0.0692048	1.38262	20E
AGAP010909	0.810429	0.0894731	Virgin	0.895467	-0.0810364	Mated	0.904944	-0.202144	Mated	0.747743	0.106681	Virgin	0.00048501	-0.466244	10%EtOH	0.0692048	-0.753244	Control
AGAP003289	7.26e-10	-0.542203	Mated	0.833725	-0.266138	Mated	0.855459	0.312236	Virgin	0.857022	0.103612	Virgin	0.00355392	0.548444	20E	0.0692048	1.00306	20E
AGAP010326	0.97978	-0.0164174	Mated	0.614769	0.62538	Virgin	NA	1.13688	Virgin	NA	-0.651674	Virgin	0.0273527	0.333625	20E	0.0692048	1.37797	20E
AGAP011362	0.988923	0.0139052	Virgin	NA	0.321021	Virgin	0.695362	0.620802	Virgin	NA	-0.350325	Virgin	0.304192	0.352777	20E	0.0692048	1.26705	20E
AGAP006441	0.382584	-0.285846	Mated	0.396841	0.983629	Virgin	NA	-1.69923	Mated	0.323756	0.50551	Virgin	0.343851	0.34413	20E	0.0692048	-1.38832	Control
AGAP005498	0.0116162	0.423101	Virgin	0.376283	0.80124	Virgin	0.028699	1.80634	Virgin	0.022757	-0.954173	Virgin	0.545742	0.123387	20E	0.0692048	1.09328	20E
AGAP003645	0.501647	-0.217643	Mated	0.943826	0.0775917	Virgin	0.823594	0.401779	Virgin	0.803356	-0.129473	Virgin	0.762345	-0.0578965	10%EtOH	0.0692048	-1.0095	Control
AGAP008222	0.770091	-0.0892237	Mated	0.786786	-0.250816	Mated	0.695362	0.584198	Virgin	0.825915	-0.104043	Virgin	0.98582	-0.0043431	10%EtOH	0.0692048	-1.0675	Control
AGAP007809	0.700819	0.0608943	Virgin	0.950294	-0.0554301	Mated	0.471328	0.629835	Virgin	0.331556	-0.24386	Virgin	0.308554	-0.169705	10%EtOH	0.0718976	0.710153	20E
AGAP000448	3.5e-09	-0.61564	Mated	0.654512	0.46256	Virgin	0.783012	0.423417	Virgin	0.792497	-0.134586	Virgin	0.00034803	0.525252	20E	0.0790277	1.18943	20E
AGAP001782	0.799802	0.139196	Virgin	0.889283	-0.122348	Mated	0.996355	0.0134476	Virgin	0.940687	0.0376359	Virgin	0.0216127	-0.585654	10%EtOH	0.0790277	-0.992135	Control
AGAP000785	0.594819	-0.150791	Mated	0.752005	0.366662	Virgin	0.809954	0.390201	Virgin	0.598329	-0.236333	Virgin	0.275915	0.27699	20E	0.0790277	1.05925	20E
AGAP001281	0.0293195	-0.279639	Mated	0.650957	-0.445495	Mated	NA	0.815017	Virgin	NA	-0.125082	Virgin	0.314215	0.183352	20E	0.0790277	1.02725	20E
AGAP009329	0.641644	0.121501	Virgin	0.995599	0.00414756	Virgin	0.966037	0.0697852	Virgin	0.786504	-0.0935166	Virgin	0.169987	-0.185824	10%EtOH	0.0794488	-0.711239	Control
AGAP011716	0.341667	-0.237347	Mated	0.384523	0.629573	Virgin	0.490617	0.982355	Virgin	0.224921	-0.489624	Virgin	0.00263598	0.419228	20E	0.0809731	1.03163	20E
AGAP006048	5.91e-05	0.827355	Virgin	NA	-0.502742	Mated	0.906687	0.246768	Virgin	NA	-0.193252	Virgin	0.0327098	-0.579494	10%EtOH	0.0809731	-1.30546	Control
AGAP011764	0.860334	0.113873	Virgin	0.242825	-0.57885	Mated	0.709817	-0.655847	Mated	0.447959	0.359258	Virgin	0.0367269	-0.46254	10%EtOH	0.0809731	-1.13003	Control
AGAP005143	0.991996	-0.00645976	Mated	0.952887	0.0326022	Virgin	0.675664	-0.578864	Mated	0.635074	0.164396	Virgin	0.116168	-0.224682	10%EtOH	0.0809731	-0.963506	Control
AGAP002850	0.0223623	-0.577624	Mated	0.814583	0.318723	Virgin	0.712631	0.624961	Virgin	0.928071	-0.0623779	Virgin	0.144124	0.491244	20E	0.0809731	1.12802	20E
AGAP009922	0.0113043	-0.394196	Mated	0.990272	-0.011797	Mated	0.612068	0.698053	Virgin	0.780549	-0.131139	Virgin	0.280526	0.257485	20E	0.0809731	1.02413	20E
AGAP012299	0.880779	0.10268	Virgin	NA	0.267888	Virgin	0.747204	-0.502995	Mated	NA	0.142584	Virgin	0.302843	-0.377	10%EtOH	0.0809731	-0.894392	Control
AGAP007801	0.250745	-0.30157	Mated	0.0998824	-1.15794	Mated	0.237104	-1.30337	Mated	0.0246534	0.875308	Mated	0.669566	-0.140042	10%EtOH	0.0809731	-1.02775	Control
AGAP001226	0.998067	-0.00211104	Mated	NA	0.260128	Virgin	0.93128	0.175522	Virgin	NA	-0.156543	Virgin	0.852818	0.0739503	20E	0.0809731	1.18626	20E
AGAP001364	0.891792	-0.067233	Mated	0.342718	-0.664153	Mated	0.977835	0.0673863	Virgin	0.671068	0.18729	Virgin	0.0252123	0.407325	20E	0.0992296	1.10447	20E
AGAP008761	0.184188	-0.215714	Mated	0.752005	-0.221178	Mated	0.67247	0.571957	Virgin	0.84179	-0.0857462	Virgin	0.00583016	0.360914	20E	0.100025	0.880859	20E
AGAP028029	0.948156	-0.0480663	Mated	NA	0.873474	Virgin	0.940997	0.153259	Virgin	NA	-0.250808	Virgin	0.73875	-0.149682	10%EtOH	0.100025	1.27031	20E
AGAP012300	0.905417	-0.080444	Mated	NA	0.267234	Virgin	0.713462	-0.592798	Mated	NA	0.327162	Virgin	0.106897	-0.527593	10%EtOH	0.100616	-1.12343	Control
AGAP006201	NA	-0.288348	Mated	0.933239	-0.153568	Mated	0.845889	0.379028	Virgin	0.877352	0.110438	Virgin	0.0537973	-0.573561	10%EtOH	0.101186	0.955983	20E
AGAP012842	1.84e-07	-0.913644	Mated	NA	-0.327683	Mated	NA	0.735892	Virgin	NA	-0.270518	Virgin	0.0179762	0.574216	20E	0.101652	1.23957	20E
AGAP003005	0.830229	-0.0896021	Mated	0.646105	0.256225	Virgin	0.815481	-0.329763	Mated	0.951295	0.0258084	Virgin	0.0238455	-0.291454	10%EtOH	0.101652	-0.952172	Control
AGAP006198	0.743095	-0.172801	Mated	0.775852	-0.326208	Mated	0.850987	0.369406	Virgin	0.984395	-0.0179766	Virgin	0.424162	-0.284435	10%EtOH	0.101652	0.967674	20E
AGAP012755	0.300476	-0.367235	Mated	NA	-0.672105	Mated	0.829412	0.416749	Virgin	NA	0.109991	Virgin	0.481338	0.271029	20E	0.101652	1.21685	20E
AGAP007839	0.134518	-0.426564	Mated	0.695574	-0.383174	Mated	0.925019	0.171652	Virgin	0.547028	0.251396	Virgin	0.830502	-0.0684316	10%EtOH	0.103693	-1.06496	Control
AGAP003514	0.114544	0.161956	Virgin	0.804458	0.17165	Virgin	0.508611	0.726653	Virgin	0.152635	-0.388833	Virgin	0.188945	0.237392	20E	0.112065	0.714727	20E
AGAP003337	0.415175	-0.178796	Mated	0.989195	0.0126792	Virgin	0.700025	0.492584	Virgin	0.694874	-0.148125	Virgin	0.0008685	0.361107	20E	0.11268	0.73304	20E
AGAP007203	0.82176	0.0771313	Virgin	0.877724	-0.155143	Mated	0.527464	-0.688863	Mated	0.389208	0.261636	Virgin	0.188569	-0.237203	10%EtOH	0.11268	-0.924624	Control
AGAP009100	0.562586	-0.236471	Mated	NA	0.279166	Virgin	0.736301	-0.586263	Mated	0.656924	0.232719	Virgin	0.215646	0.374455	20E	0.11268	1.2147	20E
AGAP007064	0.756542	-0.0794923	Mated	0.667317	-0.277695	Mated	0.789917	0.333461	Virgin	0.930421	-0.0333568	Virgin	0.59715	0.096119	20E	0.11268	0.66495	20E
AGAP007460	0.847251	0.0813887	Virgin	0.352765	0.578562	Virgin	0.459178	0.780832	Virgin	0.0953759	-0.5178	Virgin	0.750672	0.0763634	20E	0.11268	0.773895	20E
AGAP010159	0.775896	-0.160481	Mated	NA	1.385	Virgin	0.807665	0.462016	Virgin	NA	-0.344848	Virgin	0.853765	0.0826748	20E	0.11268	1.18234	20E
AGAP000718	0.00035859	-0.466723	Mated	NA	1.15855	Virgin	NA	1.62797	Virgin	NA	-0.742266	Virgin	0.363697	0.203477	20E	0.121852	1.18996	20E
AGAP000399	0.701517	-0.0552724	Mated	0.977378	0.0306598	Virgin	0.521742	-0.54577	Mated	0.462175	0.175985	Virgin	0.017358	-0.292989	10%EtOH	0.121913	-0.790575	Control
AGAP007879	0.262523	0.345017	Virgin	0.79302	0.305576	Virgin	0.432057	1.16137	Virgin	0.14771	-0.666738	Virgin	0.0342846	0.467556	20E	0.122198	1.07557	20E
AGAP028386	0.907364	0.0850071	Virgin	NA	-0.110677	Mated	0.816171	0.41117	Virgin	NA	-0.20808	Virgin	0.44503	-0.26891	10%EtOH	0.122198	1.08987	20E
AGAP001307	0.181611	-0.232573	Mated	0.806265	-0.135566	Mated	0.929442	0.100795	Virgin	0.764207	0.0705014	Virgin	0.140556	0.207772	20E	0.138898	0.509504	20E
AGAP000513	0.79064	0.0587103	Virgin	0.638351	-0.313314	Mated	0.457087	0.727539	Virgin	0.547801	-0.183359	Virgin	0.682203	0.0786202	20E	0.138898	0.712618	20E
AGAP013092	0.97978	0.00905764	Virgin	0.757902	0.19211	Virgin	0.457087	0.675499	Virgin	0.1866	-0.32836	Virgin	0.0431794	0.305494	20E	0.142505	0.727984	20E
AGAP011112	0.985285	0.0138883	Virgin	NA	0.233154	Virgin	0.57521	-0.88727	Mated	NA	0.269063	Virgin	0.59429	-0.16199	10%EtOH	0.142505	-1.00161	Control
AGAP013198	NA	-0.0462177	Mated	NA	0.0984394	Virgin	0.457087	1.06667	Virgin	NA	-0.306657	Virgin	NA	0.0723511	20E	0.142505	-1.19372	Control
AGAP028544	0.898864	-0.0384566	Mated	0.608244	-0.331351	Mated	0.768506	0.237844	Virgin	0.997199	-0.0021409	Virgin	0.713383	0.0846913	20E	0.149468	0.672723	20E
AGAP007802	0.695781	0.18728	Virgin	NA	0.402357	Virgin	0.718538	-0.595661	Mated	NA	0.104601	Virgin	0.253481	0.409046	20E	0.155014	-0.837225	Control
AGAP010152	0.894454	-0.0439876	Mated	0.697529	0.240399	Virgin	0.595017	0.636263	Virgin	0.265234	-0.328842	Virgin	0.44689	0.107976	20E	0.155014	0.860602	20E
AGAP010410	0.927197	0.066534	Virgin	0.748255	-0.340462	Mated	0.90318	-0.235864	Mated	0.428163	0.351617	Virgin	0.991637	-0.0058304	10%EtOH	0.155014	-0.954021	Control
AGAP007512	0.931698	-0.0500606	Mated	0.989062	0.0144742	Virgin	0.934184	-0.14789	Mated	0.890324	0.0733354	Virgin	0.0476565	-0.416656	10%EtOH	0.162185	-0.856062	Control
AGAP013218	0.429464	-0.18879	Mated	0.669505	-0.377694	Mated	0.742195	0.520734	Virgin	0.927131	-0.0526338	Virgin	0.157391	0.292179	20E	0.162185	1.10845	20E
AGAP004519	0.562586	0.110548	Virgin	0.754528	0.218787	Virgin	0.457087	0.844918	Virgin	0.161729	-0.421355	Virgin	0.551895	0.12262	20E	0.162185	0.618594	20E
AGAP010349	0.988923	0.0135285	Virgin	NA	-0.446447	Mated	0.937738	0.133601	Virgin	NA	0.0492238	Virgin	0.637792	0.170595	20E	0.162185	0.949512	20E
AGAP008927	0.214127	-0.368515	Mated	NA	-0.576187	Mated	0.581297	-0.472331	Mated	0.147563	0.462138	Virgin	0.791108	0.123608	20E	0.162185	0.678594	20E
AGAP012302	0.584224	-0.10146	Mated	0.738785	0.402053	Virgin	NA	1.10769	Virgin	NA	-0.397866	Virgin	0.930777	-0.0139684	10%EtOH	0.162185	1.02603	20E
AGAP008727	0.716461	0.0815003	Virgin	0.686497	0.264917	Virgin	0.490617	0.827955	Virgin	0.169586	-0.439037	Virgin	0.0746934	0.273173	20E	0.164397	0.79072	20E
AGAP007596	0.99315	0.00623109	Virgin	0.857726	-0.221328	Mated	0.521742	-0.872878	Mated	0.294679	0.420473	Virgin	0.00146921	-0.643602	10%EtOH	0.165173	-0.994529	Control
AGAP010381	0.377371	0.247259	Virgin	NA	0.421314	Virgin	0.832438	0.356743	Virgin	NA	-0.385967	Virgin	0.0367269	0.418022	20E	0.165173	1.00353	20E
AGAP007790	0.837371	-0.0494131	Mated	0.748703	0.2526	Virgin	0.666302	0.450841	Virgin	0.335895	-0.251903	Virgin	0.176261	0.163657	20E	0.165173	0.697547	20E
AGAP012735	0.686239	-0.176957	Mated	0.109123	-1.29371	Mated	0.850564	-0.377601	Mated	0.265234	0.571291	Virgin	0.944912	0.0341265	20E	0.165173	-1.15449	Control
AGAP028373	0.592656	0.232954	Virgin	0.865008	0.26077	Virgin	0.728082	0.487564	Virgin	0.408451	-0.377996	Virgin	0.973357	-0.0161245	10%EtOH	0.165173	1.02992	20E
AGAP000755	0.297007	-0.155027	Mated	0.904745	-0.0983054	Mated	0.981854	-0.0499216	Mated	0.883649	0.0696749	Virgin	0.0110803	0.358752	20E	0.166418	0.975673	20E
AGAP028143	0.820687	-0.073208	Mated	0.596976	0.36	Virgin	0.642897	0.646833	Virgin	0.288249	-0.353578	Virgin	0.0429102	0.270116	20E	0.167221	0.824124	20E
AGAP000018	0.507358	0.264996	Virgin	NA	0.278889	Virgin	0.947833	-0.132825	Mated	NA	0.163832	Virgin	0.325102	-0.353112	10%EtOH	0.167221	-0.972069	Control
AGAP012907	0.957811	0.0474107	Virgin	NA	0.306474	Virgin	0.852845	-0.365589	Mated	NA	0.0702999	Virgin	0.812122	-0.112597	10%EtOH	0.167221	-1.04142	Control
AGAP007763	0.72891	0.125415	Virgin	0.630598	-0.51001	Mated	0.152969	-0.917462	Mated	0.265234	0.393878	Virgin	0.020771	-0.39221	10%EtOH	0.173536	-0.806169	Control
AGAP007957	0.474991	-0.114185	Mated	0.745808	-0.236853	Mated	0.871866	-0.23071	Mated	0.589726	0.164336	Virgin	0.0474928	-0.181105	10%EtOH	0.173536	-0.547198	Control
AGAP000851	0.78754	0.0834825	Virgin	0.797263	0.168105	Virgin	0.457087	0.922646	Virgin	0.1866	-0.442914	Virgin	0.122288	0.240817	20E	0.173536	0.830993	20E
AGAP009461	0.88259	0.0684266	Virgin	0.909095	-0.156166	Mated	0.655528	-0.568592	Mated	0.314016	0.392004	Virgin	0.050092	-0.375235	10%EtOH	0.178219	-0.907196	Control
AGAP004762	0.319577	-0.192513	Mated	0.352944	-0.507447	Mated	0.527464	0.590623	Virgin	0.997199	0.00283184	Virgin	0.110865	0.207901	20E	0.178219	0.875831	20E
AGAP012288	NA	0.00549326	Virgin	NA	-0.327741	Mated	0.926757	-0.192617	Mated	NA	0.366525	Virgin	NA	0.0566989	20E	0.178219	-1.08988	Control
AGAP010277	0.97503	-0.0162647	Mated	0.818048	0.163847	Virgin	0.698419	0.567561	Virgin	0.428955	-0.277017	Virgin	0.305043	0.234665	20E	0.180499	0.82458	20E
AGAP003812	0.315311	0.222606	Virgin	NA	-0.0785185	Mated	0.809954	0.284943	Virgin	0.572452	-0.1501	Virgin	0.738014	-0.0909005	10%EtOH	0.184201	0.79225	20E
AGAP028066	0.705029	-0.172039	Mated	NA	0.202056	Virgin	0.120895	1.36707	Virgin	0.224921	-0.490313	Virgin	0.557312	0.172551	20E	0.184715	0.861218	20E
AGAP009491	0.926861	0.0350996	Virgin	0.665194	0.227708	Virgin	0.472585	0.913356	Virgin	0.188796	-0.443376	Virgin	0.060941	0.295906	20E	0.185713	0.849263	20E
AGAP006179	0.0926999	0.205106	Virgin	0.886387	0.124107	Virgin	0.960168	0.0971403	Virgin	0.6795	-0.166802	Virgin	0.150077	0.206831	20E	0.185713	0.894736	20E
AGAP006427	0.396666	-0.297693	Mated	0.161293	-1.40318	Mated	0.421243	-1.08193	Mated	0.0511897	0.940709	Mated	0.984414	0.00895693	20E	0.185713	-0.938866	Control
AGAP003367	0.789084	0.102662	Virgin	0.926646	0.105679	Virgin	0.521742	0.887537	Virgin	0.281653	-0.413162	Virgin	0.235664	0.259678	20E	0.187254	0.86897	20E
AGAP009181	0.938387	0.0421649	Virgin	0.859257	0.138265	Virgin	0.97242	0.0681815	Virgin	0.764207	-0.107866	Virgin	1.15e-06	-0.692098	10%EtOH	0.190812	-0.792735	Control
AGAP003896	0.28738	-0.261277	Mated	0.180935	0.97743	Virgin	0.825727	0.388951	Virgin	0.335019	-0.407018	Virgin	0.0490306	-0.329054	10%EtOH	0.190812	-0.918666	Control
AGAP011504	0.0369349	-0.314491	Mated	0.916858	-0.114256	Mated	NA	0.691201	Virgin	0.769105	-0.134338	Virgin	0.00258534	0.438433	20E	0.191355	0.844961	20E
AGAP010164	0.114506	-0.209304	Mated	0.963579	-0.0416338	Mated	0.994403	0.0219366	Virgin	0.950828	0.033692	Virgin	0.346646	-0.180613	10%EtOH	0.194039	-0.837716	Control
AGAP003484	0.944135	0.0294758	Virgin	0.201613	-0.799312	Mated	0.912669	-0.180392	Mated	0.340583	0.29582	Virgin	0.659247	0.0850978	20E	0.194039	-0.612403	Control
AGAP000492	0.824142	0.107885	Virgin	0.644657	-0.411388	Mated	0.855459	-0.320896	Mated	0.635433	0.20539	Virgin	9.51e-05	-0.596683	10%EtOH	0.195752	-0.847853	Control
AGAP008600	0.962838	0.0405333	Virgin	NA	-0.0117371	Mated	0.689873	0.576032	Virgin	NA	-0.226067	Virgin	0.367007	0.293188	20E	0.195752	0.797925	20E
AGAP000185	0.0732088	0.506716	Virgin	0.537195	0.6953	Virgin	0.997611	0.00738713	Virgin	0.604079	-0.274618	Virgin	0.774628	0.129339	20E	0.195752	-0.932955	Control
AGAP010553	0.750354	0.096893	Virgin	0.806624	-0.134624	Mated	0.93128	-0.144991	Mated	0.935333	0.0331709	Virgin	0.016542	-0.207474	10%EtOH	0.204378	-0.624008	Control
AGAP000596	0.959417	0.0286677	Virgin	0.767467	0.168005	Virgin	0.79796	0.34879	Virgin	0.556391	-0.163652	Virgin	7.52e-05	-0.496048	10%EtOH	0.211646	-0.768833	Control
AGAP028496	0.743652	0.0898379	Virgin	0.766124	0.141935	Virgin	0.981854	0.0404934	Virgin	0.632911	-0.125251	Virgin	0.0273781	-0.234027	10%EtOH	0.211646	-0.654555	Control
AGAP001858	0.924622	-0.0676015	Mated	0.839495	-0.285997	Mated	0.723627	0.610785	Virgin	0.813096	-0.150334	Virgin	0.199508	-0.439645	10%EtOH	0.211646	-1.07075	Control
AGAP000162	0.431105	-0.291052	Mated	0.803265	0.322513	Virgin	0.809954	-0.417775	Mated	0.388936	0.442028	Virgin	0.242494	-0.408737	10%EtOH	0.211646	-0.911182	Control
AGAP000208	0.859163	-0.071547	Mated	0.806624	-0.211907	Mated	0.786057	-0.317928	Mated	0.400307	0.227788	Virgin	0.532483	-0.146656	10%EtOH	0.211646	-0.734274	Control
AGAP001775	0.408406	-0.219166	Mated	0.545417	-0.539799	Mated	0.662707	-0.635962	Mated	0.265234	0.418987	Virgin	0.579073	-0.120718	10%EtOH	0.211646	-0.922721	Control
AGAP013468	0.351914	-0.341331	Mated	NA	-0.814859	Mated	0.742195	-0.586331	Mated	NA	0.607918	Virgin	0.652865	0.176183	20E	0.211646	-1.08012	Control
AGAP007543	0.420982	-0.16092	Mated	0.686497	0.254475	Virgin	0.695085	0.536491	Virgin	0.428163	-0.257138	Virgin	0.0114622	0.282441	20E	0.212567	0.778015	20E
AGAP028369	0.575455	0.248524	Virgin	0.331404	0.982594	Virgin	0.602848	0.824266	Virgin	0.112836	-0.7541	Virgin	0.142357	0.469969	20E	0.212567	1.03222	20E
AGAP008515	0.539341	-0.261789	Mated	NA	0.472451	Virgin	0.980443	-0.0649106	Mated	NA	0.0426742	Virgin	0.216179	-0.381685	10%EtOH	0.212567	-1.02116	Control
AGAP008366	0.291195	-0.150495	Mated	0.543075	-0.502135	Mated	0.937794	-0.096671	Mated	0.495153	0.206971	Virgin	0.238133	-0.243283	10%EtOH	0.212567	-0.710195	Control
AGAP011705	0.85538	0.0688712	Virgin	0.748703	-0.208028	Mated	0.865871	-0.263118	Mated	0.698103	0.135707	Virgin	0.408957	-0.16104	10%EtOH	0.212567	-0.864428	Control
AGAP005039	0.709593	-0.102627	Mated	0.572475	-0.278771	Mated	0.695085	-0.427664	Mated	0.277048	0.250169	Virgin	0.106317	-0.205355	10%EtOH	0.213058	-0.779001	Control
AGAP004690	0.886903	-0.0976206	Mated	0.973424	-0.064139	Mated	0.432057	1.17431	Virgin	0.498958	-0.362601	Virgin	0.169987	0.401724	20E	0.219454	1.04597	20E
AGAP004380	0.901308	-0.086802	Mated	0.982149	-0.0131144	Mated	0.7616	0.480923	Virgin	0.778563	-0.137179	Virgin	0.731921	0.116442	20E	0.219454	0.944836	20E
AGAP028360	0.702683	0.185838	Virgin	0.92852	0.103727	Virgin	0.713462	0.522801	Virgin	0.426256	-0.329435	Virgin	0.852818	0.0794228	20E	0.219675	0.966786	20E
AGAP012533	0.85596	0.0697263	Virgin	0.749779	0.151513	Virgin	0.248832	1.09115	Virgin	0.147563	-0.485276	Virgin	0.154393	0.239436	20E	0.220079	0.727858	20E
AGAP007336	0.000736516	-0.80799	Mated	NA	-0.168697	Mated	0.747204	-0.548734	Mated	NA	0.678663	Virgin	0.442935	-0.295764	10%EtOH	0.221855	-1.07066	Control
AGAP011503	0.130573	0.334228	Virgin	0.362015	-0.674963	Mated	0.708975	0.519264	Virgin	0.829485	-0.102485	Virgin	0.72812	0.113973	20E	0.224107	0.741089	20E
AGAP007535	0.881004	-0.0997358	Mated	0.730776	-0.328757	Mated	0.867813	-0.329612	Mated	0.529547	0.315506	Virgin	0.195869	-0.291369	10%EtOH	0.229281	-1.00266	Control
AGAP013207	0.456857	0.201288	Virgin	0.954742	0.0494457	Virgin	0.8754	-0.271005	Mated	0.900681	0.0590663	Virgin	1.7e-08	-0.826905	10%EtOH	0.231215	-0.845102	Control
AGAP003599	0.932415	0.0308625	Virgin	0.545904	0.337772	Virgin	0.490617	0.79856	Virgin	0.153031	-0.432759	Virgin	0.059023	0.268562	20E	0.231883	0.746957	20E
AGAP005056	0.124931	0.29514	Virgin	0.0998824	1.32481	Virgin	0.521742	1.00683	Virgin	0.0641541	-0.863097	Virgin	0.642389	0.0798873	20E	0.231894	0.954787	20E
AGAP000349	0.544957	0.146263	Virgin	0.916685	-0.0806571	Mated	0.817785	-0.289556	Mated	0.84179	0.0600521	Virgin	0.0295813	-0.303608	10%EtOH	0.234761	-0.708569	Control
AGAP002261	0.882702	0.0946923	Virgin	0.444648	-0.852099	Mated	0.911182	-0.243344	Mated	0.416292	0.412147	Virgin	0.328894	-0.361682	10%EtOH	0.234761	-0.87383	Control
AGAP008636	0.982907	-0.0161311	Mated	0.15395	-1.01919	Mated	0.678843	-0.567086	Mated	0.161729	0.513032	Virgin	0.860458	-0.0627339	10%EtOH	0.234761	-0.811225	Control
AGAP007340	0.000164638	-0.406138	Mated	0.776951	0.314577	Virgin	0.642074	0.74437	Virgin	0.574558	-0.262991	Virgin	0.00049803	0.481807	20E	0.235904	0.908969	20E
AGAP008711	0.730462	0.165193	Virgin	0.897336	0.165831	Virgin	0.996654	-0.0111713	Mated	NA	-0.0696836	Virgin	0.00504592	-0.785272	10%EtOH	0.235904	-0.832851	Control
AGAP009237	0.828282	0.0946852	Virgin	0.730755	-0.177168	Mated	0.924957	-0.17313	Mated	0.886895	0.0641637	Virgin	0.0258312	-0.27741	10%EtOH	0.235904	-0.726308	Control
AGAP001053	0.0359628	0.230332	Virgin	0.806763	-0.134254	Mated	0.875563	0.251412	Virgin	0.672972	-0.155205	Virgin	0.0656181	0.175055	20E	0.235904	0.820851	20E
AGAP007262	0.959417	-0.0398709	Mated	NA	-0.842323	Mated	0.768506	0.452167	Virgin	NA	0.0685679	Virgin	NA	-0.0305915	10%EtOH	0.235904	0.884607	20E
AGAP006508	0.207553	-0.271649	Mated	0.141897	-1.30389	Mated	0.0683358	-1.4273	Mated	0.0109696	0.989967	Mated	0.255732	-0.362043	10%EtOH	0.238004	-0.857397	Control
AGAP007851	0.76607	-0.137642	Mated	NA	0.263916	Virgin	0.875695	0.310099	Virgin	NA	-0.0820107	Virgin	0.319664	0.365888	20E	0.238004	1.05171	20E
AGAP004861	0.768456	0.142678	Virgin	0.669996	0.461841	Virgin	0.990356	0.0312336	Virgin	0.7686	-0.161901	Virgin	0.149838	0.325013	20E	0.240226	0.890833	20E
AGAP000378	0.0649186	0.266126	Virgin	0.343825	0.602936	Virgin	0.793161	0.340803	Virgin	0.169586	-0.397981	Virgin	0.00192823	-0.410955	10%EtOH	0.243369	-0.871942	Control
AGAP001856	0.585583	0.245792	Virgin	0.369132	-0.611853	Mated	0.906489	-0.250618	Mated	0.6795	0.211174	Virgin	0.05369	-0.608677	10%EtOH	0.245405	-0.961895	Control
AGAP010682	0.8221	0.0917599	Virgin	0.198523	0.785493	Virgin	0.0992153	1.2681	Virgin	0.022757	-0.748021	Virgin	0.314154	0.179469	20E	0.245405	0.684541	20E
AGAP011816	0.812749	0.14008	Virgin	NA	-0.277386	Mated	0.544826	0.869616	Virgin	NA	-0.337838	Virgin	0.407472	0.261759	20E	0.245405	0.838334	20E
AGAP005978	0.999959	4.51e-05	Virgin	0.989195	-0.0160594	Mated	0.579264	-0.40194	Mated	0.526192	0.234294	Virgin	0.473566	-0.152472	10%EtOH	0.245405	-0.702214	Control
AGAP009602	0.924458	0.0321819	Virgin	0.745808	0.216742	Virgin	0.457087	0.950185	Virgin	0.188796	-0.450095	Virgin	0.060133	0.276794	20E	0.246623	0.708283	20E
AGAP000669	0.988116	0.00741425	Virgin	0.53902	0.353785	Virgin	0.367007	0.99636	Virgin	0.140625	-0.498442	Virgin	0.100851	0.258339	20E	0.249134	0.72735	20E
AGAP000727	0.738723	-0.182609	Mated	0.781742	-0.231126	Mated	0.994403	-0.0232112	Mated	0.777251	0.150262	Virgin	0.0384536	-0.490158	10%EtOH	0.252264	-0.897325	Control
AGAP012423	0.689997	0.1445	Virgin	0.729473	-0.317993	Mated	0.956639	-0.113466	Mated	0.89985	0.0719009	Virgin	0.108263	-0.271351	10%EtOH	0.252264	-0.769675	Control
AGAP000717	0.244514	-0.186695	Mated	0.891381	0.176086	Virgin	0.579264	0.743687	Virgin	0.531597	-0.265038	Virgin	0.652483	0.0731569	20E	0.252264	0.712659	20E
AGAP005088	1.98e-07	-0.732958	Mated	0.926646	-0.147685	Mated	0.941353	-0.138654	Mated	0.4415	0.344954	Virgin	0.736039	0.128491	20E	0.256587	-0.942612	Control
AGAP011131	0.944135	0.0252804	Virgin	0.885435	0.0912118	Virgin	0.564453	0.599073	Virgin	0.270697	-0.280077	Virgin	0.0915225	0.245272	20E	0.264403	0.679026	20E
AGAP002093	0.989616	0.0051622	Virgin	0.973424	-0.0572613	Mated	NA	0.429426	Virgin	NA	-0.228757	Virgin	0.808187	0.0379722	20E	0.264403	0.974311	20E
AGAP001438	0.700819	0.097897	Virgin	0.52163	-0.332249	Mated	0.742195	-0.369024	Mated	0.473025	0.179917	Virgin	0.912165	-0.0182203	10%EtOH	0.264403	-0.472055	Control
AGAP007681	0.990997	-0.0100753	Mated	0.448416	-0.74718	Mated	0.979252	-0.0568725	Mated	0.622834	0.2271	Virgin	0.00139916	-0.744239	10%EtOH	0.26525	-0.699194	Control
AGAP006187	0.865314	-0.109342	Mated	0.839495	-0.180361	Mated	0.736976	0.531124	Virgin	0.800829	-0.129693	Virgin	0.0274464	-0.680564	10%EtOH	0.26525	0.699125	20E
AGAP002324	0.971362	0.013199	Virgin	NA	-0.337785	Mated	0.925726	0.18494	Virgin	0.999329	-0.000637	Virgin	0.165859	0.227807	20E	0.267468	0.892515	20E
AGAP006360	0.687847	-0.147976	Mated	0.747855	0.333631	Virgin	0.994403	0.0237964	Virgin	0.900122	-0.0828342	Virgin	0.0538923	-0.372424	10%EtOH	0.268451	-0.936438	Control
AGAP000578	0.755817	0.135919	Virgin	0.161293	-0.810812	Mated	0.924957	-0.175415	Mated	0.598875	0.218952	Virgin	0.097757	-0.378069	10%EtOH	0.268451	-0.818366	Control
AGAP002848	0.371824	-0.178327	Mated	0.961431	0.0496791	Virgin	0.581297	0.573311	Virgin	0.563565	-0.186727	Virgin	0.036456	0.282825	20E	0.269689	0.62235	20E
AGAP007207	NA	0.031668	Virgin	NA	-0.370238	Mated	0.545758	-0.815598	Mated	NA	0.412804	Virgin	0.38436	-0.322863	10%EtOH	0.269689	-0.89607	Control
AGAP002851	0.000742435	-0.775567	Mated	0.979239	0.0382597	Virgin	0.794361	0.467637	Virgin	0.999329	-0.0003974	Virgin	0.108831	0.449167	20E	0.270083	0.959379	20E
AGAP004610	0.305106	-0.16087	Mated	0.982718	-0.0140387	Mated	0.821694	0.271045	Virgin	0.818803	-0.0680716	Virgin	0.234057	0.15203	20E	0.270083	0.650994	20E
AGAP005311	NA	0.151388	Virgin	0.319478	-1.04764	Mated	0.868455	0.322009	Virgin	0.921781	0.0697056	Virgin	NA	-0.107547	10%EtOH	0.270083	0.961736	20E
AGAP005059	0.134618	0.456496	Virgin	NA	-0.0703049	Mated	0.947215	0.130626	Virgin	NA	-0.159108	Virgin	0.163371	0.455561	20E	0.271604	0.995458	20E
AGAP007896	0.743095	0.0901138	Virgin	0.916858	-0.102362	Mated	0.925188	0.117236	Virgin	0.896289	-0.0406837	Virgin	0.383678	0.158698	20E	0.271604	0.614411	20E
AGAP001569	0.0245213	0.212006	Virgin	0.943826	-0.0579668	Mated	0.911771	0.201242	Virgin	0.672972	-0.153097	Virgin	0.262668	0.140634	20E	0.27188	0.80626	20E
AGAP012809	0.606192	0.22873	Virgin	NA	0.345318	Virgin	NA	-0.604702	Mated	NA	0.0336774	Virgin	0.280526	0.29628	20E	0.27188	-1.00316	Control
AGAP000319	0.989066	-0.0130072	Mated	0.673032	-0.251094	Mated	0.97295	-0.0841492	Mated	0.803356	0.13525	Virgin	0.00021191	-0.691322	10%EtOH	0.272198	-0.931993	Control
AGAP009160	0.896057	0.0662865	Virgin	0.667566	0.364702	Virgin	0.661064	0.629011	Virgin	0.290543	-0.356171	Virgin	0.00188026	-0.632172	10%EtOH	0.272198	-0.822272	Control
AGAP003581	0.0217838	0.475591	Virgin	0.660722	-0.57111	Mated	0.654902	0.791309	Virgin	0.65618	-0.256989	Virgin	0.104396	-0.402656	10%EtOH	0.272198	-0.990338	Control
AGAP013507	0.291195	0.296644	Virgin	0.444648	-0.498576	Mated	0.564453	0.815622	Virgin	0.519747	-0.28093	Virgin	0.124996	0.367016	20E	0.272198	0.848822	20E
AGAP009088	0.430542	-0.202511	Mated	0.295077	0.829645	Virgin	0.86388	0.336379	Virgin	0.447241	-0.352281	Virgin	0.99221	0.00324475	20E	0.27926	0.815333	20E
AGAP002245	0.747286	0.0950068	Virgin	0.648229	0.253467	Virgin	0.520236	0.848443	Virgin	0.1866	-0.446773	Virgin	0.0117668	0.335302	20E	0.281205	0.745657	20E
AGAP009387	0.401384	-0.319687	Mated	NA	-0.138218	Mated	0.564497	-0.917425	Mated	0.333323	0.493995	Virgin	0.609233	0.207585	20E	0.281205	1.00189	20E
AGAP008185	0.961081	0.0390034	Virgin	0.659169	0.332855	Virgin	0.924957	-0.207023	Mated	0.89054	-0.076817	Virgin	0.119216	-0.297959	10%EtOH	0.281728	-0.955283	Control
AGAP012388	0.955427	-0.036563	Mated	NA	0.250659	Virgin	NA	0.580759	Virgin	0.420475	-0.42369	Virgin	0.352799	0.330086	20E	0.281728	0.990371	20E
AGAP004396	0.919028	0.0223236	Virgin	0.398989	0.35787	Virgin	0.742976	0.312161	Virgin	0.18026	-0.257453	Virgin	0.39053	0.0909637	20E	0.282285	0.473224	20E
AGAP005935	0.810129	-0.0849816	Mated	0.929951	0.0891698	Virgin	0.687938	0.54484	Virgin	0.528523	-0.222719	Virgin	0.00555383	0.352121	20E	0.282476	0.677867	20E
AGAP000849	0.930997	0.032705	Virgin	0.346933	0.380533	Virgin	0.521742	0.854954	Virgin	0.169009	-0.470715	Virgin	0.0228487	0.303465	20E	0.282476	0.811467	20E
AGAP004400	0.805741	0.0891499	Virgin	0.755314	0.188951	Virgin	0.522385	0.876464	Virgin	0.213738	-0.445154	Virgin	0.0439908	0.311614	20E	0.282476	0.753251	20E
AGAP000689	0.988923	0.00605487	Virgin	0.105933	-0.551885	Mated	0.544936	0.693239	Virgin	0.763058	-0.117487	Virgin	2.41e-05	0.34453	20E	0.28369	0.666423	20E
AGAP002024	0.861456	-0.0636042	Mated	0.956301	-0.0284075	Mated	0.924957	-0.168968	Mated	0.801317	0.0874893	Virgin	0.0623718	-0.16275	10%EtOH	0.28369	-0.576925	Control
AGAP010225	0.674433	-0.207705	Mated	NA	-0.678455	Mated	0.806648	0.470586	Virgin	NA	0.0225333	Virgin	0.271002	0.391506	20E	0.28369	0.994335	20E
AGAP000847	0.857692	0.0607451	Virgin	0.752494	-0.366367	Mated	0.896593	-0.225102	Mated	0.726222	0.167122	Virgin	0.43067	-0.198966	10%EtOH	0.28369	-0.755347	Control
AGAP007552	0.175003	-0.231874	Mated	0.949353	0.104958	Virgin	0.0511389	1.56776	Virgin	0.331556	-0.446576	Virgin	0.670794	0.106881	20E	0.28369	0.86549	20E
AGAP001905	0.972411	-0.0182577	Mated	0.10217	-0.788359	Mated	0.850564	-0.292957	Mated	0.300281	0.331612	Virgin	0.373133	-0.19143	10%EtOH	0.285662	-0.617988	Control
AGAP007621	0.797874	0.0882595	Virgin	0.543075	0.349494	Virgin	0.521742	0.907282	Virgin	0.185255	-0.499739	Virgin	0.0270441	0.358721	20E	0.286339	0.812361	20E
AGAP003263	0.514004	-0.197509	Mated	0.650957	-0.300548	Mated	0.855459	-0.193684	Mated	0.291807	0.243317	Virgin	0.0559974	0.318146	20E	0.286339	0.427265	20E
AGAP006509	0.924458	0.0456222	Virgin	0.881125	-0.105991	Mated	0.490675	0.677811	Virgin	0.346214	-0.246962	Virgin	0.267788	0.250005	20E	0.286339	0.69937	20E
AGAP000377	0.199816	0.353384	Virgin	0.331325	-1.02906	Mated	0.855459	-0.327111	Mated	0.580482	0.285551	Virgin	0.37499	0.212424	20E	0.286339	-0.830225	Control
AGAP007759	0.998067	0.00222387	Virgin	NA	0.532312	Virgin	0.911795	-0.249252	Mated	NA	-0.111074	Virgin	0.986911	0.00740517	20E	0.286339	-0.951214	Control
AGAP012984	0.390126	-0.156396	Mated	0.686182	-0.440584	Mated	0.881608	-0.288166	Mated	0.549572	0.284815	Virgin	0.856631	-0.0462682	10%EtOH	0.287032	0.89201	20E
AGAP006796	0.775994	-0.0973222	Mated	0.00104204	-1.04048	Mated	0.564453	0.838203	Virgin	0.925258	-0.0568546	Virgin	1.31e-09	0.601503	20E	0.289743	0.826002	20E
AGAP003934	0.142622	-0.310036	Mated	0.344806	-0.808048	Mated	0.755358	0.392989	Virgin	0.613104	0.212014	Virgin	4.57e-09	0.959955	20E	0.289743	0.92836	20E
AGAP001671	0.614633	-0.22258	Mated	0.949353	-0.0659422	Mated	0.786057	-0.412326	Mated	0.547028	0.229298	Virgin	5.17e-07	-1.14869	10%EtOH	0.289743	-0.765892	Control
AGAP001451	0.717726	0.106439	Virgin	0.385835	-0.282503	Mated	0.981625	-0.054867	Mated	0.889091	0.0651633	Virgin	0.0210365	-0.382429	10%EtOH	0.289743	-0.713629	Control
AGAP004790	0.566832	0.186934	Virgin	0.818865	0.169411	Virgin	0.436447	1.06992	Virgin	0.172645	-0.547669	Virgin	0.0351858	0.383296	20E	0.289743	0.807676	20E
AGAP007768	0.611609	0.139275	Virgin	0.655169	0.247287	Virgin	0.603564	0.738747	Virgin	0.231577	-0.429741	Virgin	0.0555788	0.312674	20E	0.289743	0.776272	20E
AGAP009240	0.0836679	0.357263	Virgin	0.881437	0.139987	Virgin	0.917958	0.199195	Virgin	0.42082	-0.289381	Virgin	0.0605188	-0.352178	10%EtOH	0.289743	-0.633054	Control
AGAP013255	0.646728	-0.102707	Mated	0.0336573	-1.21858	Mated	0.938617	-0.11362	Mated	0.231577	0.419337	Virgin	0.0606944	0.278208	20E	0.289743	0.672579	20E
AGAP006664	0.0898583	0.265426	Virgin	0.240338	-0.857842	Mated	0.708975	0.487826	Virgin	0.998759	0.00141143	Virgin	0.0896411	0.25888	20E	0.289743	0.713403	20E
AGAP006456	0.937128	0.0224255	Virgin	0.834554	0.112614	Virgin	0.490617	0.7614	Virgin	0.203627	-0.344886	Virgin	0.137048	0.201315	20E	0.289743	0.640893	20E
AGAP028518	0.837371	-0.12329	Mated	NA	-0.309842	Mated	0.701772	-0.679413	Mated	NA	0.465	Virgin	0.184536	-0.460308	10%EtOH	0.289743	-0.939963	Control
AGAP008537	0.355636	0.337525	Virgin	0.515283	0.728821	Virgin	0.986476	0.04989	Virgin	0.499948	-0.359504	Virgin	0.29259	0.25618	20E	0.289743	0.970013	20E
AGAP007339	0.116672	0.207718	Virgin	0.768228	-0.205253	Mated	0.820412	0.34783	Virgin	0.698536	-0.151185	Virgin	0.328763	0.154621	20E	0.289743	0.729222	20E
AGAP028196	0.0155036	-0.508729	Mated	NA	-0.0837363	Mated	0.862413	-0.313051	Mated	NA	0.32502	Virgin	0.332495	0.318923	20E	0.289743	0.932074	20E
AGAP006197	0.677057	0.164831	Virgin	0.534496	-0.742556	Mated	0.882395	0.284645	Virgin	0.983626	-0.0193518	Virgin	0.836544	0.0535072	20E	0.289743	0.738605	20E
AGAP008487	8.29e-18	-1.14464	Mated	0.822012	0.251287	Virgin	0.596027	0.801789	Virgin	0.892737	-0.0871778	Virgin	0.842068	0.090079	20E	0.289743	0.779567	20E
AGAP000167	0.707716	0.077109	Virgin	0.542228	-0.441196	Mated	0.708975	-0.415346	Mated	0.39215	0.242252	Virgin	0.939024	-0.0169812	10%EtOH	0.289743	-0.576935	Control
AGAP012188	0.990997	0.00600357	Virgin	0.46934	0.304442	Virgin	0.490617	0.884934	Virgin	0.183451	-0.449058	Virgin	0.0192456	0.303742	20E	0.293047	0.728174	20E
AGAP003325	0.969669	0.0168254	Virgin	0.656248	-0.196272	Mated	0.518878	0.776321	Virgin	0.418674	-0.253337	Virgin	0.0719963	0.241557	20E	0.293961	0.672035	20E
AGAP010397	0.1634	0.255054	Virgin	0.758305	0.143184	Virgin	0.718538	0.440767	Virgin	0.188796	-0.315216	Virgin	0.494509	0.143009	20E	0.293961	0.725852	20E
AGAP010769	0.748704	-0.0904664	Mated	0.7699	-0.136877	Mated	0.717819	0.457316	Virgin	0.710065	-0.1225	Virgin	0.724638	0.0723853	20E	0.293961	0.675837	20E
AGAP003139	1.37e-05	-0.989422	Mated	0.900387	-0.21484	Mated	0.544826	-0.934018	Mated	0.152635	0.721561	Mated	0.974368	0.015513	20E	0.293961	-0.971094	Control
AGAP006962	0.564499	0.101981	Virgin	0.498036	0.434031	Virgin	0.573484	0.677192	Virgin	0.144231	-0.452907	Virgin	0.752757	0.0534904	20E	0.2949	0.722685	20E
AGAP009471	0.979207	-0.0232333	Mated	NA	0.110569	Virgin	0.87073	0.309363	Virgin	NA	-0.057766	Virgin	0.773828	-0.132112	10%EtOH	0.2949	0.958306	20E
AGAP008433	0.794915	0.0872479	Virgin	0.805605	-0.131614	Mated	0.96715	0.0723685	Virgin	0.915213	-0.0388972	Virgin	0.00044714	-0.39223	10%EtOH	0.295688	-0.632381	Control
AGAP007608	0.686239	-0.199868	Mated	0.631832	-0.524694	Mated	0.924957	-0.194013	Mated	0.428163	0.348958	Virgin	0.0367269	-0.578187	10%EtOH	0.295688	-0.901405	Control
AGAP000109	0.86985	-0.0519841	Mated	0.70116	0.196694	Virgin	0.533533	0.683425	Virgin	0.262301	-0.317013	Virgin	0.0590977	0.255703	20E	0.295688	0.619762	20E
AGAP000260	0.916916	0.0456571	Virgin	0.723116	0.236849	Virgin	0.472585	0.95583	Virgin	0.194374	-0.472448	Virgin	0.15399	0.258971	20E	0.295688	0.745847	20E
AGAP000950	0.713508	0.0788267	Virgin	0.573206	0.28571	Virgin	0.929036	0.128832	Virgin	0.422289	-0.18464	Virgin	0.387659	0.129731	20E	0.295688	0.526144	20E
AGAP009094	0.610787	0.110124	Virgin	0.934103	0.107187	Virgin	0.809954	-0.399055	Mated	0.927203	0.0479712	Virgin	0.882403	0.0319458	20E	0.295688	0.77641	20E
AGAP000390	0.553545	0.232103	Virgin	0.267844	-0.501297	Mated	0.812173	-0.426653	Mated	0.716796	0.185959	Virgin	0.053347	-0.372717	10%EtOH	0.297197	-0.827172	Control
AGAP001194	0.972411	-0.0208305	Mated	0.877724	0.201481	Virgin	0.981625	-0.0542528	Mated	0.906455	-0.0655034	Virgin	0.954811	-0.0208775	10%EtOH	0.300569	-0.838987	Control
AGAP003940	0.987843	0.0151595	Virgin	0.431657	0.606232	Virgin	0.918953	0.187178	Virgin	NA	-0.156087	Virgin	0.050092	-0.477078	10%EtOH	0.300655	-0.754509	Control
AGAP013000	0.942846	-0.0556984	Mated	NA	0.0474416	Virgin	0.924957	0.213058	Virgin	NA	-0.108307	Virgin	0.992266	0.0055293	20E	0.303999	-0.945072	Control
AGAP007396	0.924458	0.0340564	Virgin	0.677799	-0.270358	Mated	0.793161	-0.361853	Mated	0.53394	0.190432	Virgin	0.00882459	-0.402205	10%EtOH	0.306079	-0.674112	Control
AGAP013037	0.947133	0.0529471	Virgin	NA	-0.526036	Mated	0.93128	-0.173439	Mated	NA	0.200497	Virgin	0.00220056	-0.791689	10%EtOH	0.306471	-0.80597	Control
AGAP011484	0.755127	0.10806	Virgin	0.669996	0.254813	Virgin	0.527464	0.869086	Virgin	0.195652	-0.466301	Virgin	0.0169427	0.390134	20E	0.306471	0.772327	20E
AGAP007082	0.740134	0.0805036	Virgin	0.613061	0.267835	Virgin	0.527464	0.759839	Virgin	0.18026	-0.414382	Virgin	0.0285945	0.275709	20E	0.306471	0.665756	20E
AGAP007892	0.837921	0.0711206	Virgin	0.865423	-0.0795154	Mated	0.99592	0.0182709	Virgin	0.975504	0.0184343	Virgin	0.0552354	-0.351133	10%EtOH	0.306471	-0.725981	Control
AGAP000456	0.787839	0.100832	Virgin	0.319478	-0.483287	Mated	0.986476	-0.043269	Mated	0.704482	0.155064	Virgin	0.0581849	-0.39645	10%EtOH	0.306471	-0.668311	Control
AGAP003069	0.119809	-0.219204	Mated	0.719088	0.264343	Virgin	NA	0.576071	Virgin	0.47694	-0.250165	Virgin	0.0649683	0.268572	20E	0.306471	0.702295	20E
AGAP006685	0.972411	-0.0230708	Mated	0.929689	0.0847385	Virgin	0.680952	-0.488863	Mated	0.689157	0.128118	Virgin	0.0934467	-0.360768	10%EtOH	0.306471	-0.680524	Control
AGAP001779	0.959417	-0.0451405	Mated	0.806763	-0.248367	Mated	0.521742	-0.684253	Mated	0.265234	0.381484	Virgin	0.227124	-0.277735	10%EtOH	0.306471	-0.77314	Control
AGAP008375	0.657179	-0.101223	Mated	0.97846	-0.0231784	Mated	0.852868	0.191059	Virgin	0.900122	-0.0363542	Virgin	0.300751	0.114539	20E	0.306471	0.579203	20E
AGAP001190	0.915797	-0.0531232	Mated	0.631832	-0.32216	Mated	0.978857	-0.0494257	Mated	0.748702	0.112948	Virgin	0.818837	-0.0912743	10%EtOH	0.306471	0.776443	20E
AGAP010910	0.932892	-0.0346922	Mated	0.942487	-0.0554146	Mated	0.786285	-0.29727	Mated	0.654833	0.0994537	Virgin	0.979588	-0.0055924	10%EtOH	0.306471	0.568995	20E
AGAP001677	0.598069	0.147284	Virgin	0.538163	-0.287637	Mated	0.768506	-0.370952	Mated	0.609718	0.152002	Virgin	0.0413182	-0.253442	10%EtOH	0.308059	-0.580413	Control
AGAP011489	0.557355	-0.254786	Mated	NA	0.432882	Virgin	0.809954	0.434432	Virgin	NA	-0.236451	Virgin	0.213761	-0.388954	10%EtOH	0.308059	-0.793522	Control
AGAP002296	0.451485	0.275653	Virgin	NA	0.199837	Virgin	0.978761	0.0692337	Virgin	NA	-0.232618	Virgin	0.401175	0.318803	20E	0.308059	-0.850224	Control
AGAP005943	0.846106	0.105564	Virgin	0.333197	-0.631034	Mated	0.797565	-0.450566	Mated	0.532607	0.28359	Virgin	3.5e-05	-0.713041	10%EtOH	0.309067	-0.815131	Control
AGAP006711	0.000281794	0.628145	Virgin	0.466119	-0.554723	Mated	0.712631	0.528138	Virgin	0.560947	-0.238826	Virgin	0.00023414	-0.493129	10%EtOH	0.309067	0.569841	20E
AGAP002931	0.546036	-0.131977	Mated	0.542258	-0.255828	Mated	0.712645	0.491499	Virgin	0.830718	-0.0843585	Virgin	0.00047144	0.343004	20E	0.309067	0.644034	20E
AGAP011587	0.837535	0.117387	Virgin	0.889371	-0.109721	Mated	0.747204	-0.485271	Mated	0.545427	0.229004	Virgin	0.0039574	-0.473632	10%EtOH	0.309067	-0.756945	Control
AGAP008180	0.873728	-0.0989862	Mated	0.973424	0.0305924	Virgin	0.742195	-0.570313	Mated	0.519034	0.312262	Virgin	0.00403184	-0.587379	10%EtOH	0.309067	-0.878162	Control
AGAP003678	0.938609	-0.0437047	Mated	0.0161109	-1.19491	Mated	0.742195	-0.4683	Mated	0.127972	0.554956	Virgin	0.0105126	-0.403747	10%EtOH	0.309067	-0.883944	Control
AGAP008090	0.0818772	0.305762	Virgin	0.346933	0.974971	Virgin	0.703632	-0.634916	Mated	0.83815	-0.12737	Virgin	0.0844089	-0.330711	10%EtOH	0.309067	-0.841331	Control
AGAP011710	0.969964	0.0290428	Virgin	NA	0.0789158	Virgin	0.9589	-0.114236	Mated	NA	0.127612	Virgin	0.104178	-0.530868	10%EtOH	0.309067	-0.854485	Control
AGAP004636	0.85596	-0.0486526	Mated	0.558589	-0.532683	Mated	0.661064	0.58896	Virgin	0.940143	-0.038871	Virgin	0.166447	0.152725	20E	0.309067	0.848255	20E
AGAP012304	0.794915	-0.0615406	Mated	0.698045	-0.260348	Mated	0.862291	0.275831	Virgin	0.946195	-0.0319937	Virgin	0.260687	0.142355	20E	0.309067	0.660584	20E
AGAP004202	0.972411	0.0222096	Virgin	NA	-0.399333	Mated	0.875563	0.257135	Virgin	0.969829	-0.0220223	Virgin	0.334213	0.218647	20E	0.309067	0.788813	20E
AGAP010489	0.92833	0.0471222	Virgin	0.97634	0.0330285	Virgin	0.503194	0.933912	Virgin	0.315489	-0.363159	Virgin	0.402796	0.157733	20E	0.309067	0.817185	20E
AGAP000321	0.730073	-0.106611	Mated	0.174526	-0.764342	Mated	0.518878	-0.785887	Mated	0.116152	0.520438	Virgin	0.648736	0.105434	20E	0.309067	-0.588098	Control
AGAP006729	0.500501	-0.090079	Mated	0.755381	0.278559	Virgin	0.876203	0.264442	Virgin	0.613749	-0.203585	Virgin	0.6915	-0.0832605	10%EtOH	0.309067	-0.739363	Control
AGAP001412	0.688486	0.169455	Virgin	0.319478	-0.753097	Mated	0.951704	-0.114361	Mated	0.723798	0.169094	Virgin	0.73979	-0.125292	10%EtOH	0.309067	-0.788174	Control
AGAP009190	0.982537	0.0143275	Virgin	NA	0.0329962	Virgin	0.712218	0.572186	Virgin	0.515447	-0.25384	Virgin	0.608137	0.0786715	20E	0.310159	0.715555	20E
AGAP001235	0.159474	-0.233028	Mated	0.180935	-0.748013	Mated	0.711148	-0.564898	Mated	0.170479	0.476539	Virgin	0.0172436	0.256174	20E	0.310506	-0.715256	Control
AGAP006904	0.880327	-0.0455775	Mated	0.335454	-0.876571	Mated	0.0734556	-0.872835	Mated	0.113911	0.562786	Virgin	0.972439	0.0072542	20E	0.310506	-0.698971	Control
AGAP006879	0.825423	0.0811684	Virgin	0.661194	0.262326	Virgin	0.471328	0.969714	Virgin	0.1866	-0.492908	Virgin	0.0166444	0.370763	20E	0.311658	0.723732	20E
AGAP003972	0.540858	0.205491	Virgin	0.847709	-0.180476	Mated	0.858355	-0.334325	Mated	0.780968	0.143618	Virgin	0.0311007	-0.355106	10%EtOH	0.314422	-0.841005	Control
AGAP028045	0.985724	-0.0163109	Mated	0.500804	-0.515102	Mated	0.713462	-0.515973	Mated	0.366716	0.325802	Virgin	7.03e-05	-0.776945	10%EtOH	0.316053	-0.729165	Control
AGAP010386	0.0198566	-0.336976	Mated	0.889371	0.141186	Virgin	0.718538	0.543633	Virgin	0.717282	-0.167734	Virgin	0.00021955	0.39192	20E	0.316053	0.74945	20E
AGAP008757	0.787719	-0.0789005	Mated	0.659445	0.313273	Virgin	0.865871	0.22407	Virgin	0.518771	-0.185291	Virgin	0.0237106	0.229826	20E	0.316053	0.555437	20E
AGAP011702	0.929184	0.0598214	Virgin	0.63646	-0.492742	Mated	0.601242	-0.736819	Mated	0.27097	0.441939	Virgin	0.0530354	-0.571838	10%EtOH	0.316053	-0.764871	Control
AGAP007325	0.921806	-0.0250928	Mated	0.534496	0.238245	Virgin	0.908394	-0.155437	Mated	0.894005	-0.0358988	Virgin	0.0614273	-0.207407	10%EtOH	0.316053	-0.383134	Control
AGAP000271	0.970085	-0.0328848	Mated	0.423267	0.49172	Virgin	0.732813	-0.542517	Mated	0.837955	0.108754	Virgin	0.0835206	-0.400527	10%EtOH	0.316053	-0.769505	Control
AGAP008051	0.908421	0.0813594	Virgin	NA	1.59185	Virgin	0.687938	0.667337	Virgin	NA	-0.755794	Virgin	0.38019	0.220666	20E	0.316053	0.919812	20E
AGAP008630	0.775896	-0.104156	Mated	NA	0.67726	Virgin	NA	0.502672	Virgin	NA	-0.265611	Virgin	0.463483	0.237979	20E	0.316053	0.931803	20E
AGAP011717	0.294424	0.335559	Virgin	0.867656	0.262039	Virgin	0.884668	-0.262253	Mated	0.969519	-0.0296955	Virgin	0.483921	0.255212	20E	0.316053	-0.804208	Control
AGAP012763	0.552656	0.189579	Virgin	0.0998824	1.27442	Virgin	0.664537	0.744898	Virgin	0.109551	-0.739696	Virgin	0.555652	0.111327	20E	0.316053	0.831046	20E
AGAP012010	0.899783	0.045359	Virgin	0.768466	0.230157	Virgin	0.848055	-0.256608	Mated	0.971199	-0.0164433	Virgin	0.557044	-0.0962491	10%EtOH	0.316053	-0.576927	Control
AGAP011056	0.957811	0.0299499	Virgin	0.752005	0.244464	Virgin	0.718538	0.39063	Virgin	0.37413	-0.220201	Virgin	0.5893	0.12395	20E	0.316053	0.639962	20E
AGAP001272	0.930117	-0.0508711	Mated	0.543075	-0.694689	Mated	0.260059	-1.25491	Mated	0.140625	0.675711	Virgin	0.605608	-0.162545	10%EtOH	0.316053	-0.753938	Control
AGAP012119	0.748123	-0.146364	Mated	NA	0.0201443	Virgin	0.186097	-1.13583	Mated	NA	0.490802	Virgin	0.639223	-0.156436	10%EtOH	0.316053	-0.839328	Control
AGAP006740	0.847886	-0.0624986	Mated	0.89114	-0.0973326	Mated	0.661064	0.511928	Virgin	0.584725	-0.156416	Virgin	0.818488	0.0499945	20E	0.316053	0.530126	20E
AGAP010736	0.768529	-0.142932	Mated	0.348311	-0.812111	Mated	0.749624	-0.410736	Mated	0.255585	0.434395	Virgin	0.908382	-0.050287	10%EtOH	0.316053	-0.6647	Control
AGAP008544	NA	-0.0621827	Mated	NA	-0.131545	Mated	0.841943	0.388215	Virgin	NA	-0.0662519	Virgin	NA	-0.0349802	10%EtOH	0.316053	0.922694	20E
AGAP005359	0.972411	0.024694	Virgin	0.851326	-0.114502	Mated	0.923544	-0.208347	Mated	0.789743	0.136864	Virgin	0.00068798	-0.761503	10%EtOH	0.316163	-0.810642	Control
AGAP006454	0.959417	-0.0407967	Mated	0.865008	-0.153889	Mated	0.903729	-0.250289	Mated	0.660859	0.193176	Virgin	0.00335479	-0.585196	10%EtOH	0.316163	-0.731676	Control
AGAP009907	3.54e-06	-0.290723	Mated	0.711415	-0.256518	Mated	0.701772	0.343994	Virgin	0.916327	0.0334243	Virgin	0.0144454	0.231926	20E	0.316163	0.513636	20E
AGAP013393	0.726819	0.0882646	Virgin	0.184982	-0.987159	Mated	0.852868	-0.306814	Mated	0.350343	0.368233	Virgin	0.0159613	0.343835	20E	0.316163	0.790802	20E
AGAP005653	0.59074	-0.115176	Mated	0.182569	-0.819404	Mated	0.917958	0.115793	Virgin	0.393698	0.24076	Virgin	0.0260649	0.359427	20E	0.316163	0.538481	20E
AGAP011159	0.768456	0.079938	Virgin	0.828564	0.13574	Virgin	0.664537	0.529671	Virgin	0.286344	-0.291541	Virgin	0.109429	0.205722	20E	0.316163	0.636609	20E
AGAP006901	0.579006	0.189339	Virgin	0.146662	-0.820384	Mated	0.837078	-0.346114	Mated	0.498907	0.278417	Virgin	0.112893	-0.282809	10%EtOH	0.316163	-0.786341	Control
AGAP005065	9.16e-09	-1.24129	Mated	0.329615	0.928797	Virgin	0.0688348	1.49685	Virgin	0.486631	-0.362844	Virgin	0.397877	0.320019	20E	0.316163	0.810389	20E
AGAP007611	0.0630836	-0.383238	Mated	0.865106	-0.230192	Mated	0.881608	-0.282875	Mated	0.605083	0.241882	Virgin	0.463483	-0.216789	10%EtOH	0.316163	-0.898286	Control
AGAP004763	0.493235	0.274451	Virgin	0.881125	-0.224448	Mated	0.653311	0.790564	Virgin	0.474383	-0.365504	Virgin	0.479391	-0.226449	10%EtOH	0.316163	-0.900723	Control
AGAP007397	0.467186	0.121995	Virgin	0.779476	0.201957	Virgin	0.466287	0.561227	Virgin	0.152635	-0.32611	Virgin	0.482975	0.100202	20E	0.316163	0.550329	20E
AGAP009002	NA	-0.0015787	Mated	0.94901	-0.117113	Mated	0.978761	0.0744033	Virgin	0.994796	-0.0086067	Virgin	NA	-0.0049489	10%EtOH	0.316163	-0.819184	Control
AGAP004805	0.924458	0.0470291	Virgin	0.867125	-0.212936	Mated	0.675664	-0.520482	Mated	0.420882	0.29649	Virgin	0.601322	-0.152286	10%EtOH	0.316533	-0.628037	Control
AGAP010387	4.59e-06	-0.434751	Mated	0.333197	-0.676805	Mated	0.855459	0.293146	Virgin	0.583058	0.213949	Virgin	0.227124	0.320625	20E	0.317271	0.724135	20E
AGAP006662	0.85596	0.0727704	Virgin	0.730776	-0.276133	Mated	0.777134	0.313599	Virgin	0.883649	-0.0583149	Virgin	0.293303	-0.172077	10%EtOH	0.317271	0.49855	20E
AGAP000567	0.857158	0.100797	Virgin	0.460229	-0.369163	Mated	0.924957	-0.170623	Mated	0.794129	0.109356	Virgin	0.0333573	-0.346925	10%EtOH	0.317543	-0.69685	Control
AGAP007868	7.74e-05	-0.324086	Mated	0.629044	0.447284	Virgin	0.595389	0.683584	Virgin	0.385784	-0.314099	Virgin	0.0385784	0.318228	20E	0.317543	0.73862	20E
AGAP007574	0.934925	0.032372	Virgin	0.546238	0.298563	Virgin	0.457087	0.839731	Virgin	0.144747	-0.433617	Virgin	0.0774448	0.273148	20E	0.317543	0.670244	20E
AGAP003209	0.811746	-0.105512	Mated	0.929184	-0.160554	Mated	0.711188	0.63304	Virgin	0.789907	-0.164267	Virgin	0.114192	0.404616	20E	0.317543	0.905568	20E
AGAP009498	0.114426	-0.340813	Mated	0.752005	-0.355254	Mated	0.872184	-0.266895	Mated	0.315098	0.400845	Virgin	0.872446	0.0622959	20E	0.323059	-0.833665	Control
AGAP007881	0.914058	-0.0629499	Mated	0.836845	0.287544	Virgin	0.674598	0.704993	Virgin	0.457098	-0.356827	Virgin	0.409146	0.21157	20E	0.323394	0.887004	20E
AGAP006755	0.851805	0.0656965	Virgin	0.877724	0.0845632	Virgin	0.929862	-0.120885	Mated	0.917001	-0.0303682	Virgin	6.24e-07	-0.375059	10%EtOH	0.323928	-0.430083	Control
AGAP008903	0.898864	0.0826362	Virgin	0.367634	0.41554	Virgin	0.978761	-0.0699289	Mated	0.777135	-0.140394	Virgin	1.95e-05	-0.774951	10%EtOH	0.323928	-0.624174	Control
AGAP011904	0.530124	-0.128017	Mated	0.457273	0.319862	Virgin	0.76999	-0.305245	Mated	0.883649	0.0447824	Virgin	4.55e-05	-0.64839	10%EtOH	0.323928	-0.707462	Control
AGAP006795	0.915391	-0.0369979	Mated	0.0352377	-1.1342	Mated	0.742195	0.405002	Virgin	0.672972	0.176587	Virgin	0.00014372	0.377463	20E	0.323928	0.597085	20E
AGAP003879	0.991267	-0.00356409	Mated	0.944284	-0.0581531	Mated	0.680952	0.479069	Virgin	0.521845	-0.181521	Virgin	0.000537	0.311365	20E	0.323928	0.660978	20E
AGAP012185	0.425162	0.195067	Virgin	0.72557	-0.296512	Mated	0.853774	-0.332683	Mated	0.792488	0.132735	Virgin	0.0117668	-0.565112	10%EtOH	0.323928	-0.81647	Control
AGAP001138	0.938609	0.028827	Virgin	0.674658	0.23328	Virgin	0.522385	0.807693	Virgin	0.206873	-0.406907	Virgin	0.0409409	0.286588	20E	0.323928	0.692073	20E
AGAP007841	0.85719	0.0521029	Virgin	0.667601	0.285104	Virgin	0.457087	0.878604	Virgin	0.166404	-0.44931	Virgin	0.0506298	0.290854	20E	0.323928	0.636035	20E
AGAP002620	NA	-0.259433	Mated	NA	-0.0130529	Mated	0.528998	0.926188	Virgin	0.668115	-0.231457	Virgin	0.119889	0.338572	20E	0.323928	0.800262	20E
AGAP001325	0.416548	0.142583	Virgin	0.990834	-0.00618054	Mated	0.694026	0.494474	Virgin	0.345452	-0.244756	Virgin	0.184709	0.230933	20E	0.323928	0.544533	20E
AGAP007966	0.978895	0.0098667	Virgin	0.721065	0.214318	Virgin	0.640739	0.573704	Virgin	0.262701	-0.309231	Virgin	0.27558	0.176834	20E	0.323928	0.542678	20E
AGAP000170	0.876808	0.0353385	Virgin	0.695237	0.174387	Virgin	0.604052	0.547975	Virgin	0.207135	-0.293892	Virgin	0.338487	0.134093	20E	0.323928	0.576793	20E
AGAP006747	0.367923	-0.23439	Mated	0.0795458	-1.04223	Mated	0.678843	-0.499447	Mated	0.0947811	0.570507	Virgin	0.372705	-0.139333	10%EtOH	0.323928	-0.717335	Control
AGAP004408	0.373144	-0.318215	Mated	0.199791	1.21064	Virgin	0.976245	0.0787187	Virgin	NA	-0.256683	Virgin	0.426985	0.215589	20E	0.323928	0.831673	20E
AGAP011552	0.799666	0.145974	Virgin	NA	0.122667	Virgin	0.490617	0.931453	Virgin	NA	-0.329956	Virgin	0.704025	0.150097	20E	0.323928	0.908682	20E
AGAP004255	0.959417	0.0236922	Virgin	0.7418	-0.246917	Mated	0.981796	-0.05166	Mated	0.876578	0.0722475	Virgin	0.896718	-0.0235744	10%EtOH	0.323928	-0.581595	Control
AGAP008379	0.63256	-0.153408	Mated	0.83171	-0.191491	Mated	0.762256	-0.463477	Mated	0.414632	0.303375	Virgin	0.0060275	-0.627057	10%EtOH	0.325073	-0.759188	Control
AGAP009833	0.94389	0.0247753	Virgin	0.48713	0.53302	Virgin	0.659082	0.609586	Virgin	0.188796	-0.427842	Virgin	0.15016	0.186964	20E	0.325073	0.588078	20E
AGAP004344	0.988116	-0.0149501	Mated	NA	0.966311	Virgin	0.892657	-0.233167	Mated	NA	0.062385	Virgin	0.190977	0.439639	20E	0.325073	-0.627	Control
AGAP010151	0.89367	0.0491085	Virgin	0.92852	-0.085225	Mated	0.549679	0.527493	Virgin	0.416078	-0.210427	Virgin	0.246358	0.240821	20E	0.325073	0.748494	20E
AGAP010722	0.481678	0.284075	Virgin	0.865106	-0.281934	Mated	0.447983	-1.11342	Mated	0.649454	0.264643	Virgin	0.308554	-0.371444	10%EtOH	0.325073	-0.905283	Control
AGAP003282	0.660531	0.182013	Virgin	0.977728	0.0544091	Virgin	0.925019	-0.180195	Mated	0.982084	0.0196307	Virgin	0.882403	0.06543	20E	0.325073	-0.781199	Control
AGAP010534	0.811581	-0.139694	Mated	0.35717	-0.79646	Mated	0.714597	0.546387	Virgin	0.866811	0.102651	Virgin	0.911553	0.0405268	20E	0.325073	-0.861229	Control
AGAP003350	0.0180183	-0.36749	Mated	0.142651	-1.15195	Mated	0.931056	-0.161922	Mated	0.204119	0.511965	Virgin	0.928892	-0.046217	10%EtOH	0.325073	-0.66447	Control
AGAP002134	0.86892	0.108977	Virgin	0.486116	0.760493	Virgin	NA	-1.36734	Mated	0.883649	0.0929131	Virgin	0.957371	0.0294688	20E	0.325073	0.881666	20E
AGAP008697	0.949825	0.0259286	Virgin	NA	0.829347	Virgin	0.749431	-0.416397	Mated	0.837955	-0.107152	Virgin	0.0476914	-0.25088	10%EtOH	0.32534	-0.758195	Control
AGAP000033	0.942023	-0.0552217	Mated	0.905636	0.12938	Virgin	0.862291	0.344868	Virgin	0.828103	-0.130867	Virgin	0.00060267	-0.719347	10%EtOH	0.326784	-0.869491	Control
AGAP008099	0.381298	-0.20642	Mated	0.978314	0.0159877	Virgin	0.739865	0.434487	Virgin	0.715462	-0.125766	Virgin	0.00497496	0.38795	20E	0.326784	0.646769	20E
AGAP009509	0.294424	0.239084	Virgin	0.534496	0.523805	Virgin	0.924957	-0.174914	Mated	0.896346	-0.0682431	Virgin	0.0937089	-0.241566	10%EtOH	0.327607	-0.692757	Control
AGAP009068	0.608232	0.172118	Virgin	0.945758	-0.0694252	Mated	0.987509	-0.0250647	Mated	NA	0.00691382	Virgin	0.749401	-0.0912884	10%EtOH	0.327607	-0.62583	Control
AGAP000367	7.25e-10	-0.910756	Mated	0.982149	-0.0332038	Mated	0.366304	1.05783	Virgin	0.910335	-0.0698199	Virgin	0.145443	0.378804	20E	0.329203	0.844071	20E
AGAP004144	0.19795	0.196992	Virgin	0.157276	0.561709	Virgin	0.95692	-0.090496	Mated	0.484601	-0.206535	Virgin	0.0753096	-0.268124	10%EtOH	0.333221	-0.707884	Control
AGAP000540	0.825583	-0.13108	Mated	0.806763	0.361918	Virgin	0.917943	0.219792	Virgin	0.809161	-0.155489	Virgin	0.0553824	0.566236	20E	0.333751	0.877057	20E
AGAP007208	0.916916	-0.0348138	Mated	0.766124	0.18073	Virgin	0.490617	0.852087	Virgin	0.24299	-0.384433	Virgin	0.0590074	0.274411	20E	0.333751	0.694457	20E
AGAP006818	0.469319	-0.154986	Mated	0.12419	1.07588	Virgin	0.868435	0.270943	Virgin	0.334675	-0.378616	Virgin	0.0619508	0.222306	20E	0.333751	0.589815	20E
AGAP003181	0.929184	-0.0375349	Mated	0.24386	-0.81073	Mated	0.614405	-0.535717	Mated	0.177955	0.423899	Virgin	0.314228	0.194133	20E	0.333751	-0.495715	Control
AGAP006782	0.0421495	0.202001	Virgin	0.673626	-0.207128	Mated	0.747897	0.370791	Virgin	0.571231	-0.157105	Virgin	0.692068	-0.0728057	10%EtOH	0.333751	0.592965	20E
AGAP003030	0.764187	0.0845227	Virgin	0.545417	0.473245	Virgin	0.544826	0.710734	Virgin	0.154332	-0.463179	Virgin	0.750798	0.0706093	20E	0.333751	0.620538	20E
AGAP008523	0.966929	0.0342205	Virgin	NA	0.632743	Virgin	0.888757	-0.295473	Mated	0.913445	-0.0771114	Virgin	0.984414	0.00851278	20E	0.334395	0.890693	20E
AGAP000591	0.631801	0.156474	Virgin	NA	0.16413	Virgin	0.747132	0.388273	Virgin	NA	-0.155547	Virgin	0.0270357	-0.385514	10%EtOH	0.339867	-0.567247	Control
AGAP012980	0.0500071	-0.538817	Mated	NA	0.548618	Virgin	0.661064	-0.630977	Mated	NA	0.427523	Virgin	0.0597855	-0.540022	10%EtOH	0.339867	-0.663437	Control
AGAP001806	0.000747194	-0.592065	Mated	0.402835	0.689096	Virgin	0.966938	0.0987863	Virgin	0.998759	0.00248041	Virgin	0.281334	-0.23292	10%EtOH	0.339867	0.891856	20E
AGAP003790	0.944135	0.0281634	Virgin	0.921237	-0.0963238	Mated	0.924957	0.151482	Virgin	0.945373	-0.028144	Virgin	0.0238455	0.256148	20E	0.340073	0.57188	20E
AGAP004757	0.944135	-0.0312549	Mated	0.520035	-0.335865	Mated	0.461894	0.76761	Virgin	0.643529	-0.158148	Virgin	0.22202	0.162557	20E	0.340359	0.625592	20E
AGAP007342	0.738862	-0.147051	Mated	0.973304	-0.0566909	Mated	0.93128	0.172726	Virgin	0.986042	0.0150677	Virgin	0.52664	-0.213599	10%EtOH	0.340359	-0.623096	Control
AGAP006594	0.198921	-0.222407	Mated	0.444829	0.642983	Virgin	0.882395	0.287126	Virgin	0.545813	-0.283929	Virgin	0.938308	0.0211003	20E	0.344362	0.671479	20E
AGAP004079	0.484215	-0.190061	Mated	0.569444	0.282279	Virgin	0.520236	0.792679	Virgin	0.288856	-0.339678	Virgin	0.0273657	0.310765	20E	0.344826	0.608137	20E
AGAP007000	0.972411	-0.0169674	Mated	0.905003	0.0709603	Virgin	0.459178	0.772771	Virgin	0.265234	-0.3089	Virgin	0.0346966	0.270145	20E	0.344826	0.612059	20E
AGAP007680	0.791051	0.146712	Virgin	NA	-0.645512	Mated	0.664537	-0.575997	Mated	NA	0.295404	Virgin	0.0397711	-0.540601	10%EtOH	0.344826	-0.679498	Control
AGAP002859	0.916776	0.0552388	Virgin	0.950519	-0.0824052	Mated	0.926459	-0.150632	Mated	0.961591	0.0276292	Virgin	0.44513	-0.220145	10%EtOH	0.344826	-0.60234	Control
AGAP007722	0.775531	0.0968709	Virgin	0.343301	0.432883	Virgin	0.527464	0.729638	Virgin	0.128235	-0.446078	Virgin	0.186581	0.203264	20E	0.345897	0.677696	20E
AGAP012006	0.677613	-0.145566	Mated	0.576534	0.353697	Virgin	0.93128	-0.158282	Mated	0.957646	-0.0284636	Virgin	0.125423	-0.249536	10%EtOH	0.347205	-0.615113	Control
AGAP011959	0.900716	-0.0890483	Mated	NA	0.359716	Virgin	0.900705	-0.265609	Mated	NA	0.0463866	Virgin	0.271668	-0.350216	10%EtOH	0.347205	-0.802524	Control
AGAP013096	0.817643	-0.124692	Mated	0.484935	-0.468918	Mated	0.457087	-1.06555	Mated	0.152936	0.578212	Virgin	0.944227	-0.0228349	10%EtOH	0.348269	-0.791526	Control
AGAP012418	0.772387	0.10861	Virgin	0.79302	0.171539	Virgin	0.521742	0.897079	Virgin	0.224921	-0.453215	Virgin	0.0314811	0.347792	20E	0.350645	0.718454	20E
AGAP008411	0.858027	-0.090428	Mated	0.973424	-0.0413331	Mated	0.713462	-0.481685	Mated	0.560947	0.205489	Virgin	0.00011655	-0.782885	10%EtOH	0.356993	-0.617554	Control
AGAP012958	0.36246	0.293427	Virgin	0.797263	-0.203162	Mated	0.871572	-0.279385	Mated	0.943537	0.0383073	Virgin	0.0048031	-0.530244	10%EtOH	0.356993	-0.702078	Control
AGAP002666	0.761757	-0.102664	Mated	0.752005	0.210074	Virgin	0.852845	-0.230037	Mated	0.798224	0.0772536	Virgin	0.340786	0.161228	20E	0.356993	0.563573	20E
AGAP011881	0.694528	-0.126202	Mated	0.997942	-0.00108021	Mated	0.718538	-0.543162	Mated	0.404607	0.309238	Virgin	0.262596	-0.230574	10%EtOH	0.35931	-0.752891	Control
AGAP000009	0.899783	0.0507429	Virgin	0.622365	-0.253584	Mated	0.966037	0.0730775	Virgin	0.991284	0.00641783	Virgin	0.00037247	-0.324461	10%EtOH	0.359947	-0.449911	Control
AGAP004296	0.458972	-0.185542	Mated	0.836845	0.128824	Virgin	0.664537	0.693522	Virgin	0.514682	-0.274573	Virgin	0.00165739	0.428928	20E	0.359947	0.729502	20E
AGAP009447	0.0786694	0.36069	Virgin	0.37659	0.532509	Virgin	0.814769	-0.294815	Mated	0.584725	-0.17226	Virgin	0.00220516	-0.581116	10%EtOH	0.359947	-0.600837	Control
AGAP002672	0.882702	-0.084115	Mated	0.2652	-0.755542	Mated	0.924957	-0.187038	Mated	0.489519	0.286551	Virgin	0.00397875	-0.561465	10%EtOH	0.359947	-0.763916	Control
AGAP012515	0.978895	0.0154326	Virgin	0.354945	0.365437	Virgin	0.538106	0.817373	Virgin	0.188796	-0.449563	Virgin	0.00479691	0.357281	20E	0.359947	0.692639	20E
AGAP005369	0.0223623	0.188587	Virgin	0.0998824	1.31702	Virgin	0.749624	-0.504695	Mated	NA	-0.26371	Virgin	0.0373442	-0.180244	10%EtOH	0.359947	-0.748096	Control
AGAP002170	0.704838	0.0949247	Virgin	0.93449	-0.0528295	Mated	0.522385	0.761978	Virgin	0.284219	-0.322889	Virgin	0.0568072	0.245799	20E	0.359947	0.590526	20E
AGAP000237	0.958708	-0.0343053	Mated	0.574924	-0.311416	Mated	0.67247	-0.551584	Mated	0.300281	0.295336	Virgin	0.108831	-0.328003	10%EtOH	0.359947	-0.650106	Control
AGAP011036	0.827722	-0.0737452	Mated	0.806218	-0.159022	Mated	0.688538	0.371044	Virgin	0.776889	-0.0830351	Virgin	0.158733	-0.134707	10%EtOH	0.359947	-0.617397	Control
AGAP004031	0.923305	-0.0235131	Mated	0.953025	-0.0358782	Mated	0.508681	0.499178	Virgin	0.34493	-0.175287	Virgin	0.197712	0.171617	20E	0.359947	0.368662	20E
AGAP011044	0.750354	0.129125	Virgin	0.997585	-0.00193155	Mated	0.85292	0.360012	Virgin	0.737307	-0.177108	Virgin	0.289407	-0.301425	10%EtOH	0.359947	-0.851127	Control
AGAP006143	0.00232758	-0.747803	Mated	NA	-0.74189	Mated	0.832005	-0.401217	Mated	NA	0.640802	Virgin	0.343851	-0.349	10%EtOH	0.359947	-0.862844	Control
AGAP012838	0.85596	-0.0909968	Mated	0.983941	0.0138508	Virgin	0.739865	0.464325	Virgin	0.672972	-0.15671	Virgin	0.607476	0.138905	20E	0.359947	0.692356	20E
AGAP007920	0.695294	0.1248	Virgin	0.945769	0.0655135	Virgin	0.742195	0.43823	Virgin	0.389208	-0.270028	Virgin	0.878143	-0.0439039	10%EtOH	0.359947	-0.606412	Control
AGAP004710	0.752859	0.129822	Virgin	0.639087	0.310677	Virgin	0.490617	0.961317	Virgin	0.173742	-0.523289	Virgin	0.0261188	0.422728	20E	0.359975	0.718354	20E
AGAP011566	0.261411	0.36475	Virgin	0.961431	-0.0514219	Mated	0.951704	-0.101347	Mated	0.83815	-0.0928008	Virgin	0.00256613	-0.722181	10%EtOH	0.36077	-0.508768	Control
AGAP004616	0.881004	0.0654242	Virgin	0.686497	0.224954	Virgin	0.544826	0.830504	Virgin	0.234172	-0.42977	Virgin	0.00938693	0.360719	20E	0.36077	0.714685	20E
AGAP002961	0.16805	0.210978	Virgin	0.416422	0.690758	Virgin	0.642074	-0.65073	Mated	0.924508	-0.0510239	Virgin	0.0129616	-0.24077	10%EtOH	0.36077	-0.711873	Control
AGAP006403	0.81091	0.125986	Virgin	0.931681	0.113961	Virgin	0.986476	0.0487488	Virgin	0.83815	-0.110576	Virgin	0.065608	-0.469534	10%EtOH	0.36077	-0.80491	Control
AGAP009643	0.972411	-0.0249594	Mated	0.708417	-0.20386	Mated	0.755622	-0.523472	Mated	0.589726	0.250636	Virgin	0.0780053	-0.347566	10%EtOH	0.36077	-0.812027	Control
AGAP002788	0.933408	0.0332969	Virgin	0.744689	0.161169	Virgin	0.503194	0.822837	Virgin	0.20122	-0.392862	Virgin	0.157896	0.203662	20E	0.36077	0.631711	20E
AGAP005060	0.882943	-0.0648669	Mated	0.729473	-0.242147	Mated	0.918743	-0.133265	Mated	0.460214	0.159833	Virgin	0.183405	0.232528	20E	0.36077	0.636498	20E
AGAP003751	0.84472	-0.124162	Mated	NA	0.287995	Virgin	0.925188	-0.201001	Mated	NA	-0.0159906	Virgin	0.239777	0.36034	20E	0.36077	-0.859886	Control
AGAP011707	0.175003	-0.417478	Mated	NA	0.453254	Virgin	0.713462	-0.615406	Mated	NA	0.278773	Virgin	0.49643	0.26442	20E	0.36077	-0.820609	Control
AGAP005710	0.599587	0.13277	Virgin	0.398958	-0.748238	Mated	0.664537	-0.368992	Mated	0.371079	0.30006	Virgin	0.647619	-0.122791	10%EtOH	0.36077	-0.563098	Control
AGAP008372	0.844526	-0.0653158	Mated	0.319478	-0.817995	Mated	0.299048	1.07018	Virgin	0.848668	-0.106103	Virgin	0.805742	0.061935	20E	0.36077	0.552109	20E
AGAP012627	0.971956	0.0182533	Virgin	0.752005	0.222642	Virgin	0.837078	-0.332945	Mated	0.976388	0.018239	Virgin	0.925248	-0.0289575	10%EtOH	0.36077	0.727221	20E
AGAP006630	0.750354	0.122798	Virgin	0.816054	0.139029	Virgin	0.51918	0.918545	Virgin	0.224921	-0.457934	Virgin	0.0791955	0.310506	20E	0.361067	0.712653	20E
AGAP009182	0.00137766	-0.286116	Mated	0.989195	-0.0129423	Mated	0.736301	0.456699	Virgin	0.82852	-0.0935377	Virgin	0.00068798	0.335697	20E	0.363688	0.61819	20E
AGAP002913	0.85596	-0.0900692	Mated	0.647095	-0.336072	Mated	0.997948	0.00427114	Virgin	0.778108	0.132715	Virgin	0.013964	-0.533759	10%EtOH	0.363688	-0.803013	Control
AGAP010337	0.817643	0.101593	Virgin	0.516462	0.339345	Virgin	0.503194	0.936786	Virgin	0.173742	-0.514838	Virgin	0.0170745	0.368467	20E	0.363688	0.713154	20E
AGAP000296	0.240104	0.144457	Virgin	0.141407	-0.554176	Mated	0.7586	0.460493	Virgin	0.82925	-0.10234	Virgin	0.0361853	0.302285	20E	0.363688	0.674998	20E
AGAP001328	0.904343	-0.0504969	Mated	0.558253	0.450129	Virgin	0.991298	-0.0270431	Mated	0.778108	-0.128671	Virgin	0.0363701	-0.361994	10%EtOH	0.363688	-0.6902	Control
AGAP004205	0.544346	-0.163108	Mated	0.565455	0.41012	Virgin	0.921008	0.180585	Virgin	0.668115	-0.159228	Virgin	0.0484277	0.279726	20E	0.363688	0.712782	20E
AGAP002889	0.989616	-0.00714802	Mated	0.674305	0.232972	Virgin	0.490617	0.963304	Virgin	0.231577	-0.453269	Virgin	0.0535494	0.342838	20E	0.363688	0.661911	20E
AGAP009265	0.825988	-0.0664467	Mated	0.608244	-0.271799	Mated	0.873188	-0.213904	Mated	0.540836	0.161866	Virgin	0.0794088	-0.250526	10%EtOH	0.363688	-0.544907	Control
AGAP010573	0.971362	-0.0192362	Mated	0.802931	0.124711	Virgin	0.527464	0.714675	Virgin	0.258353	-0.322198	Virgin	0.094096	0.245097	20E	0.363688	0.588087	20E
AGAP006642	0.933047	-0.06179	Mated	NA	-0.507084	Mated	NA	0.308277	Virgin	NA	0.0351906	Virgin	0.369376	-0.309999	10%EtOH	0.363688	-0.859025	Control
AGAP010090	0.990331	0.0118637	Virgin	NA	0.529213	Virgin	0.986476	-0.0449817	Mated	NA	0.0279875	Virgin	0.416665	0.306983	20E	0.363688	-0.736929	Control
AGAP002264	0.72891	-0.108752	Mated	0.956301	-0.0528888	Mated	0.89647	0.2575	Virgin	0.89054	-0.0731193	Virgin	0.483534	-0.14212	10%EtOH	0.363688	-0.705205	Control
AGAP011818	0.946017	-0.0198123	Mated	0.460399	-0.23606	Mated	0.664537	0.391135	Virgin	0.721578	-0.0772401	Virgin	0.494391	-0.0997098	10%EtOH	0.363688	0.538492	20E
AGAP007536	0.923305	0.0691515	Virgin	NA	-0.415042	Mated	0.852845	-0.373654	Mated	NA	0.317862	Virgin	0.505258	0.215218	20E	0.363688	-0.856857	Control
AGAP003615	0.886261	-0.0333154	Mated	0.672972	-0.289738	Mated	0.93128	0.0854556	Virgin	0.877007	0.0475639	Virgin	0.589878	0.104048	20E	0.363688	0.554311	20E
AGAP012066	0.822209	0.106238	Virgin	0.596059	0.443541	Virgin	0.742195	-0.55877	Mated	NA	0.0328346	Virgin	0.63816	-0.15009	10%EtOH	0.363688	-0.6835	Control
AGAP005884	0.929184	0.0428344	Virgin	0.239089	-1.02659	Mated	0.457087	-0.983362	Mated	0.101106	0.679131	Virgin	0.823719	-0.0791879	10%EtOH	0.363688	-0.774798	Control
AGAP001319	0.782195	-0.115553	Mated	0.625064	-0.469906	Mated	0.933236	-0.160817	Mated	0.568963	0.236475	Virgin	0.857891	0.0611746	20E	0.363688	-0.729834	Control
AGAP001419	0.965179	0.0256271	Virgin	0.962645	0.0599438	Virgin	0.836793	-0.208599	Mated	0.991841	0.0068681	Virgin	0.861308	-0.0385881	10%EtOH	0.363688	-0.527232	Control
AGAP008116	0.9711	0.0332192	Virgin	0.430738	0.80834	Virgin	0.661064	-0.656776	Mated	0.890481	-0.088846	Virgin	0.87412	-0.062722	10%EtOH	0.363688	-0.655627	Control
AGAP005348	0.774067	-0.156298	Mated	NA	0.0854081	Virgin	0.67247	0.538297	Virgin	NA	-0.0546201	Virgin	0.904996	0.0478429	20E	0.363688	0.732258	20E
AGAP001413	0.939071	0.0584963	Virgin	NA	-0.289232	Mated	0.559539	0.898258	Virgin	NA	-0.284283	Virgin	0.988021	0.00768471	20E	0.363688	0.679493	20E
AGAP002921	0.746307	0.0730013	Virgin	0.638351	0.135907	Virgin	0.518878	0.599711	Virgin	0.146044	-0.301777	Virgin	0.422032	0.105683	20E	0.364084	0.638035	20E
AGAP009189	0.946017	0.028704	Virgin	0.257848	-0.475528	Mated	0.987509	0.0215863	Virgin	0.672972	0.113604	Virgin	0.0112715	-0.198997	10%EtOH	0.364169	-0.468068	Control
AGAP002240	0.539948	0.136376	Virgin	0.890671	0.0899401	Virgin	0.465838	0.863119	Virgin	0.1866	-0.416065	Virgin	0.13866	0.262518	20E	0.365965	0.719184	20E
AGAP002630	0.948156	0.0331437	Virgin	0.688497	0.26397	Virgin	0.425666	1.02885	Virgin	0.184639	-0.493694	Virgin	0.00754742	0.404267	20E	0.366217	0.65365	20E
AGAP002710	0.865373	-0.0723079	Mated	0.951208	-0.034364	Mated	0.829132	-0.226322	Mated	0.632255	0.0992033	Virgin	0.0100184	-0.432862	10%EtOH	0.366217	-0.54404	Control
AGAP000354	0.924458	-0.0381521	Mated	0.860168	-0.129111	Mated	0.996355	0.00821253	Virgin	0.890481	0.0463022	Virgin	0.011216	-0.36225	10%EtOH	0.366217	-0.553869	Control
AGAP000711	0.286637	0.311038	Virgin	0.46871	0.605633	Virgin	0.736883	-0.48402	Mated	0.851815	-0.0966912	Virgin	0.0185097	-0.440084	10%EtOH	0.366217	-0.688392	Control
AGAP010672	0.981167	0.012085	Virgin	0.983941	-0.0128834	Mated	0.521742	0.825166	Virgin	0.326476	-0.328574	Virgin	0.0772219	0.263684	20E	0.366217	0.627522	20E
AGAP008370	0.71975	0.101259	Virgin	0.851326	-0.160807	Mated	0.490617	0.813515	Virgin	0.374676	-0.295944	Virgin	0.109549	0.259161	20E	0.366217	0.581349	20E
AGAP005109	0.972411	0.0173613	Virgin	0.997386	0.00155322	Virgin	0.564453	0.746759	Virgin	0.371737	-0.305042	Virgin	0.116876	0.262306	20E	0.366217	0.65206	20E
AGAP010792	0.858027	0.0368727	Virgin	0.80603	0.143035	Virgin	0.680952	0.433556	Virgin	0.283227	-0.242658	Virgin	0.160656	0.187591	20E	0.366217	0.462571	20E
AGAP005799	0.632224	-0.154007	Mated	0.76345	0.370424	Virgin	0.781666	-0.380309	Mated	0.927203	0.0516243	Virgin	0.163285	-0.312984	10%EtOH	0.366217	-0.617545	Control
AGAP002415	0.723202	0.0510729	Virgin	0.646105	-0.265663	Mated	0.678843	0.353445	Virgin	0.728941	-0.0892582	Virgin	0.176761	0.134436	20E	0.366217	0.440201	20E
AGAP003766	0.207272	-0.188894	Mated	0.812391	0.184182	Virgin	0.810594	0.333304	Virgin	0.661872	-0.146489	Virgin	0.216586	0.197529	20E	0.366217	0.670187	20E
AGAP009811	0.0149831	-0.288949	Mated	0.919536	0.075218	Virgin	0.829207	0.284592	Virgin	0.890481	-0.0519706	Virgin	0.343692	0.141103	20E	0.366217	0.527333	20E
AGAP013188	0.969102	0.0150617	Virgin	0.333197	-0.790157	Mated	0.908332	-0.163931	Mated	0.416292	0.279125	Virgin	0.361591	0.173186	20E	0.366217	0.705465	20E
AGAP028383	0.675823	0.209163	Virgin	0.674658	0.33592	Virgin	0.728082	0.575935	Virgin	0.297204	-0.447017	Virgin	0.43177	0.294882	20E	0.366217	0.745675	20E
AGAP003417	0.832567	0.0698816	Virgin	0.966404	-0.0342543	Mated	0.984726	0.0354327	Virgin	0.996285	-0.0027128	Virgin	0.573483	0.100984	20E	0.366217	-0.506285	Control
AGAP000771	0.943895	-0.0265028	Mated	0.956301	-0.0368187	Mated	0.918738	0.140351	Virgin	0.835434	-0.0549866	Virgin	0.629276	0.100256	20E	0.366217	0.609828	20E
AGAP009680	0.914058	-0.0790486	Mated	NA	0.141572	Virgin	0.855459	-0.306773	Mated	NA	0.222944	Virgin	0.725333	0.153232	20E	0.366217	-0.786199	Control
AGAP013336	0.972411	-0.0177184	Mated	0.911381	0.0905216	Virgin	0.414847	1.01123	Virgin	0.24032	-0.419598	Virgin	0.0328748	0.302019	20E	0.368147	0.656352	20E
AGAP006072	0.608225	-0.156103	Mated	0.98828	-0.0136811	Mated	0.713462	-0.471149	Mated	0.544683	0.191477	Virgin	0.915881	-0.0310779	10%EtOH	0.369969	-0.595611	Control
AGAP006570	0.471973	-0.127017	Mated	0.669505	-0.152726	Mated	0.56174	0.587322	Virgin	0.560947	-0.155383	Virgin	0.225633	0.188704	20E	0.370018	0.50326	20E
AGAP003140	0.830229	0.0936797	Virgin	0.904745	0.147038	Virgin	0.973211	0.078474	Virgin	0.803356	-0.125111	Virgin	0.0235709	-0.479757	10%EtOH	0.370335	-0.744903	Control
AGAP028670	0.960542	0.0389103	Virgin	NA	0.0833073	Virgin	0.879539	0.224637	Virgin	NA	-0.110528	Virgin	0.641915	-0.131318	10%EtOH	0.370335	0.674196	20E
AGAP028579	0.832303	-0.121932	Mated	NA	0.278372	Virgin	0.996355	0.0122357	Virgin	NA	-0.0622028	Virgin	0.797474	0.0977969	20E	0.370335	0.844914	20E
AGAP011562	0.800672	0.142937	Virgin	0.989195	0.0125252	Virgin	0.921485	0.202932	Virgin	0.672972	-0.186293	Virgin	0.33026	-0.351821	10%EtOH	0.371327	-0.575621	Control
AGAP010733	0.0669405	0.197577	Virgin	0.856279	0.158627	Virgin	0.579264	0.487256	Virgin	0.19473	-0.318551	Virgin	0.461857	0.115903	20E	0.371327	0.476818	20E
AGAP008491	0.854096	-0.0823017	Mated	0.752005	0.190539	Virgin	0.662707	0.632646	Virgin	0.402669	-0.289197	Virgin	0.491168	0.13873	20E	0.371327	0.679699	20E
AGAP009045	0.945064	-0.0419945	Mated	NA	0.125346	Virgin	0.436447	1.00779	Virgin	0.264021	-0.41678	Virgin	0.540621	0.163967	20E	0.371327	0.707997	20E
AGAP006015	0.97807	0.0169488	Virgin	0.951516	0.0663899	Virgin	0.933328	0.151587	Virgin	0.843313	-0.0842565	Virgin	0.5442	-0.121092	10%EtOH	0.371327	-0.625342	Control
AGAP002526	0.791528	0.105696	Virgin	NA	-0.00195375	Mated	0.534644	0.852872	Virgin	0.285165	-0.395555	Virgin	0.564178	0.146278	20E	0.371327	0.645123	20E
AGAP005622	0.726962	0.168208	Virgin	NA	0.205763	Virgin	0.939252	-0.147483	Mated	NA	-0.0752144	Virgin	0.573483	-0.180154	10%EtOH	0.371327	-0.680458	Control
AGAP006270	0.319716	-0.246334	Mated	0.370232	-0.696927	Mated	0.544826	-0.620918	Mated	0.0953759	0.516156	Virgin	0.922202	0.0348444	20E	0.371327	-0.657439	Control
AGAP003134	0.908874	0.0497417	Virgin	0.808697	0.150816	Virgin	0.490675	0.882418	Virgin	0.228482	-0.410123	Virgin	0.156067	0.222597	20E	0.37163	0.630955	20E
AGAP005540	0.294424	-0.17717	Mated	0.953965	0.0353662	Virgin	0.917943	0.1419	Virgin	0.944645	-0.0206291	Virgin	0.5893	0.0717679	20E	0.372739	0.513109	20E
AGAP001711	0.988116	0.00590714	Virgin	0.994259	-0.0036101	Mated	0.661064	0.500004	Virgin	0.382308	-0.20816	Virgin	0.28385	0.168969	20E	0.374178	0.479358	20E
AGAP002218	0.624319	-0.117103	Mated	0.537195	0.448654	Virgin	0.831033	0.280793	Virgin	0.446451	-0.217595	Virgin	0.675461	0.0952319	20E	0.375195	0.476524	20E
AGAP004246	0.745467	-0.119441	Mated	0.970584	0.0464626	Virgin	0.865871	0.319256	Virgin	0.856715	-0.105263	Virgin	6.24e-07	-0.811998	10%EtOH	0.378762	-0.668346	Control
AGAP028708	0.764967	0.074512	Virgin	0.860327	-0.136025	Mated	0.564453	0.493283	Virgin	0.428163	-0.19075	Virgin	0.00087734	0.39325	20E	0.378762	0.601431	20E
AGAP010509	0.907364	0.0341457	Virgin	0.690964	-0.29497	Mated	0.829692	0.286769	Virgin	0.891711	-0.0569903	Virgin	0.029499	0.24979	20E	0.378762	0.549026	20E
AGAP012910	0.695756	0.12783	Virgin	0.0480344	-1.04777	Mated	0.809954	-0.275797	Mated	0.287075	0.340971	Virgin	0.732633	-0.131516	10%EtOH	0.378762	-0.517304	Control
AGAP008313	NA	-0.0971131	Mated	NA	-0.0784291	Mated	0.855459	-0.326857	Mated	NA	0.504251	Virgin	0.799438	0.115875	20E	0.378762	0.714183	20E
AGAP012887	0.916361	-0.060309	Mated	0.797263	-0.202725	Mated	0.910322	-0.204508	Mated	0.672972	0.147318	Virgin	0.850795	0.0632921	20E	0.378762	-0.697075	Control
AGAP013477	0.764187	0.167374	Virgin	NA	-0.0508627	Mated	0.986665	0.0405038	Virgin	NA	-0.133707	Virgin	0.0172584	-0.590462	10%EtOH	0.379792	-0.815282	Control
AGAP002048	0.914058	0.0694856	Virgin	0.950519	0.0646637	Virgin	0.95508	-0.11193	Mated	0.902705	0.0634416	Virgin	0.440237	-0.148014	10%EtOH	0.381009	-0.655608	Control
AGAP006109	0.779284	-0.108376	Mated	NA	0.187153	Virgin	0.868435	0.194365	Virgin	0.612699	-0.134468	Virgin	0.981803	0.00648117	20E	0.381009	0.474283	20E
AGAP003602	0.215056	-0.255068	Mated	0.546873	-0.512323	Mated	0.625433	0.705585	Virgin	0.976328	-0.0211354	Virgin	0.0001817	0.445751	20E	0.38182	0.512513	20E
AGAP012305	0.174009	0.126828	Virgin	0.669505	-0.246071	Mated	0.924966	0.157179	Virgin	0.903961	-0.0503892	Virgin	0.770413	0.0527026	20E	0.383154	0.625281	20E
AGAP002832	0.991017	0.0103427	Virgin	0.890671	-0.183166	Mated	0.701772	-0.630306	Mated	0.388333	0.389377	Virgin	0.00547393	-0.812796	10%EtOH	0.385105	-0.715786	Control
AGAP004653	0.739592	-0.100669	Mated	0.931149	-0.049994	Mated	0.67247	0.508412	Virgin	0.572923	-0.163416	Virgin	0.0110611	0.325095	20E	0.385105	0.592429	20E
AGAP008785	0.902947	-0.0398514	Mated	0.98828	0.00741333	Virgin	0.987929	0.0191369	Virgin	0.965522	-0.0120857	Virgin	0.0617241	0.287389	20E	0.385105	0.381223	20E
AGAP009865	0.984762	0.0111685	Virgin	0.752005	0.17421	Virgin	0.503194	0.896387	Virgin	0.242397	-0.415604	Virgin	0.160202	0.217902	20E	0.385105	0.648142	20E
AGAP009736	0.532874	-0.118262	Mated	0.274858	-0.568844	Mated	0.948349	-0.0963352	Mated	0.434108	0.223036	Virgin	0.171831	0.183568	20E	0.385105	-0.502565	Control
AGAP012746	0.34059	0.129706	Virgin	0.806152	0.194382	Virgin	0.23193	0.903391	Virgin	0.101106	-0.437983	Virgin	0.436085	0.148633	20E	0.385105	0.560483	20E
AGAP006754	0.791051	0.112997	Virgin	0.781742	0.347324	Virgin	0.77242	0.366275	Virgin	0.532888	-0.268085	Virgin	0.0123484	-0.461111	10%EtOH	0.385303	-0.467955	Control
AGAP004817	0.893326	0.043877	Virgin	0.52163	-0.267283	Mated	0.992617	-0.0165485	Mated	0.784498	0.0759472	Virgin	0.050572	-0.197566	10%EtOH	0.385303	-0.483973	Control
AGAP007632	0.682036	-0.149814	Mated	NA	0.439462	Virgin	0.978761	0.0471654	Virgin	0.728606	-0.113631	Virgin	0.590204	0.131227	20E	0.385303	0.556151	20E
AGAP001315	0.794915	-0.113187	Mated	0.667317	-0.333986	Mated	0.914819	-0.213373	Mated	0.580482	0.224388	Virgin	0.00910446	-0.521646	10%EtOH	0.387048	-0.648252	Control
AGAP013764	0.746174	0.125157	Virgin	0.94901	-0.0542201	Mated	0.924957	-0.171709	Mated	0.896972	0.0589222	Virgin	0.0141223	-0.496154	10%EtOH	0.387048	-0.742851	Control
AGAP001584	0.589516	0.146788	Virgin	0.865106	-0.107846	Mated	0.436447	0.76729	Virgin	0.267973	-0.298477	Virgin	0.0505181	0.294813	20E	0.387048	0.502392	20E
AGAP010062	0.902947	0.0601427	Virgin	0.881125	0.157106	Virgin	0.987174	0.0319834	Virgin	0.858306	-0.0830392	Virgin	0.0746592	-0.275636	10%EtOH	0.387048	-0.612574	Control
AGAP009664	0.509631	0.192299	Virgin	0.949353	-0.0756409	Mated	0.976859	0.0705842	Virgin	0.893047	-0.0734073	Virgin	0.171913	-0.388905	10%EtOH	0.387048	-0.710275	Control
AGAP006340	0.996266	-0.00361209	Mated	0.686497	-0.329233	Mated	0.884818	-0.245006	Mated	0.606808	0.198965	Virgin	0.024276	-0.571374	10%EtOH	0.387954	-0.646183	Control
AGAP010176	0.821036	0.13199	Virgin	0.756845	-0.208055	Mated	0.631863	0.711883	Virgin	NA	-0.241851	Virgin	0.571611	0.217158	20E	0.392314	0.75705	20E
AGAP000375	0.991996	0.00350358	Virgin	0.545417	0.324588	Virgin	0.749624	0.336595	Virgin	0.267973	-0.249353	Virgin	0.625439	0.0834591	20E	0.393838	0.496571	20E
AGAP011089	0.900331	-0.0895117	Mated	0.781742	-0.217673	Mated	0.71706	-0.621635	Mated	0.344333	0.426042	Virgin	0.0102026	-0.646502	10%EtOH	0.396072	-0.77474	Control
AGAP012379	0.765516	-0.0921448	Mated	0.947892	-0.0592331	Mated	0.640707	0.444446	Virgin	0.630853	-0.126684	Virgin	0.129793	0.282939	20E	0.396072	0.550823	20E
AGAP007599	0.878893	-0.0576576	Mated	0.753356	0.249017	Virgin	0.883782	0.205277	Virgin	0.628684	-0.145344	Virgin	0.144615	0.203075	20E	0.396072	0.536074	20E
AGAP009908	0.90913	-0.0644748	Mated	0.742626	-0.196867	Mated	0.711148	0.534736	Virgin	0.724675	-0.144058	Virgin	0.463143	0.171058	20E	0.396072	0.607199	20E
AGAP012282	0.944135	-0.0309518	Mated	0.522305	-0.322405	Mated	0.855459	-0.319458	Mated	0.428163	0.272999	Virgin	1.44e-05	-0.53535	10%EtOH	0.399124	-0.645489	Control
AGAP001384	0.8284	-0.123333	Mated	0.83133	0.246278	Virgin	0.970969	-0.0750504	Mated	0.989032	-0.0113572	Virgin	0.00012815	-1.02688	10%EtOH	0.399124	-0.686123	Control
AGAP000054	0.998067	0.00248197	Virgin	0.319478	-0.649682	Mated	0.731564	-0.548342	Mated	0.402669	0.353419	Virgin	0.00202857	-0.595331	10%EtOH	0.399124	-0.725544	Control
AGAP011567	0.950097	0.0429967	Virgin	NA	-0.171673	Mated	0.837078	-0.360085	Mated	NA	0.233115	Virgin	0.00317355	-0.897146	10%EtOH	0.399124	-0.783182	Control
AGAP008656	0.705141	0.13761	Virgin	0.646105	-0.303905	Mated	0.94287	-0.128255	Mated	0.869468	0.0810449	Virgin	0.00693127	-0.453105	10%EtOH	0.399124	-0.645905	Control
AGAP008362	0.832491	0.114372	Virgin	0.886448	0.119359	Virgin	0.978761	0.0701781	Virgin	0.864787	-0.0958866	Virgin	0.0115432	-0.427874	10%EtOH	0.399124	-0.728499	Control
AGAP000380	0.991267	-0.00786372	Mated	0.672972	-0.279125	Mated	0.925726	0.159717	Virgin	0.989439	0.00923026	Virgin	0.0235534	-0.342952	10%EtOH	0.399124	-0.64146	Control
AGAP002659	0.968597	-0.0124953	Mated	0.24386	-0.585072	Mated	0.939101	-0.139354	Mated	0.560245	0.215414	Virgin	0.0552047	0.220357	20E	0.399124	0.53619	20E
AGAP005621	0.89367	-0.0484696	Mated	0.741038	0.197225	Virgin	0.527464	0.821439	Virgin	0.274037	-0.379054	Virgin	0.0651903	0.277014	20E	0.399124	0.65706	20E
AGAP005861	0.22696	-0.235664	Mated	0.674168	0.335303	Virgin	0.929036	0.169647	Virgin	0.809577	-0.117325	Virgin	0.0903745	0.236013	20E	0.399124	0.667099	20E
AGAP009577	0.0754268	-0.432075	Mated	0.515818	-0.472881	Mated	0.937794	-0.135572	Mated	0.300281	0.353058	Virgin	0.106786	-0.342793	10%EtOH	0.399124	-0.541536	Control
AGAP001640	0.0409252	0.313376	Virgin	0.394791	0.461947	Virgin	0.869484	-0.237745	Mated	0.52895	-0.177359	Virgin	0.157101	-0.249066	10%EtOH	0.399124	-0.511341	Control
AGAP006688	0.549265	-0.145115	Mated	0.695587	-0.17374	Mated	0.735973	0.402661	Virgin	0.860403	-0.0633332	Virgin	0.159923	0.187799	20E	0.399124	0.524367	20E
AGAP007845	0.881004	0.0718084	Virgin	NA	0.541725	Virgin	0.713462	0.546732	Virgin	NA	-0.408847	Virgin	0.181251	0.30788	20E	0.399124	0.709623	20E
AGAP001420	0.713295	-0.097785	Mated	0.686497	-0.247415	Mated	0.467839	0.907761	Virgin	0.516986	-0.247121	Virgin	0.19105	0.182103	20E	0.399124	0.616296	20E
AGAP000159	0.964326	0.035165	Virgin	NA	0.590599	Virgin	0.564272	-0.83071	Mated	0.544683	0.303002	Virgin	0.259469	-0.259579	10%EtOH	0.399124	-0.689132	Control
AGAP008696	0.868306	0.109498	Virgin	0.53699	0.691997	Virgin	NA	-1.36885	Mated	0.835254	0.120977	Virgin	0.272284	-0.384912	10%EtOH	0.399124	0.804913	20E
AGAP008303	0.902947	0.0453022	Virgin	0.643976	0.291996	Virgin	0.837078	-0.205093	Mated	0.896289	-0.0362269	Virgin	0.323919	-0.132651	10%EtOH	0.399124	-0.475807	Control
AGAP004563	0.312089	-0.279411	Mated	0.46646	-0.817278	Mated	0.728082	0.609602	Virgin	0.995521	0.00775555	Virgin	0.325102	0.230793	20E	0.399124	0.809505	20E
AGAP012291	0.946474	-0.0433054	Mated	0.870463	-0.210382	Mated	0.718538	0.478262	Virgin	0.804822	-0.121093	Virgin	0.336938	0.356587	20E	0.399124	0.686569	20E
AGAP004896	0.847886	-0.101147	Mated	NA	-0.119542	Mated	0.917943	0.188263	Virgin	0.998759	-0.0020065	Virgin	0.367908	0.200099	20E	0.399124	0.640291	20E
AGAP012587	0.93752	0.0341785	Virgin	0.719099	0.223389	Virgin	0.457087	0.86929	Virgin	0.18363	-0.42262	Virgin	0.37331	0.145739	20E	0.399124	0.604919	20E
AGAP003735	0.79778	0.0762626	Virgin	0.747855	-0.373596	Mated	0.786663	-0.367611	Mated	0.659724	0.194685	Virgin	0.427174	-0.169427	10%EtOH	0.399124	-0.605516	Control
AGAP011045	0.983786	0.014692	Virgin	0.0998824	-0.952156	Mated	0.708975	-0.486404	Mated	0.196635	0.432218	Virgin	0.588116	-0.215175	10%EtOH	0.399124	-0.528409	Control
AGAP001181	0.969669	-0.0328856	Mated	NA	-0.492916	Mated	0.940593	0.136871	Virgin	NA	0.0681635	Virgin	0.671173	0.143541	20E	0.399124	0.774827	20E
AGAP010395	0.959417	0.0437482	Virgin	NA	0.514416	Virgin	0.986476	-0.0443911	Mated	NA	-0.235224	Virgin	0.674117	0.180042	20E	0.399124	0.78363	20E
AGAP001622	0.00318084	0.239208	Virgin	0.861485	-0.105446	Mated	0.921104	0.188003	Virgin	0.718928	-0.142124	Virgin	0.775152	0.05227	20E	0.399124	0.595034	20E
AGAP009975	0.189419	-0.279585	Mated	0.543075	-0.61602	Mated	0.0865625	-1.39767	Mated	0.0596198	0.759899	Mated	0.837677	-0.0602744	10%EtOH	0.399124	-0.733399	Control
AGAP012924	0.363754	0.309838	Virgin	0.949353	-0.0736967	Mated	0.997948	0.00424814	Virgin	0.672972	-0.218111	Virgin	0.869293	-0.0802553	10%EtOH	0.399124	-0.751875	Control
AGAP028128	0.988116	0.0066358	Virgin	0.794395	0.244565	Virgin	0.549679	0.623328	Virgin	0.267973	-0.337951	Virgin	0.948849	0.0115561	20E	0.399124	0.608502	20E
AGAP006569	7.13e-16	-1.1308	Mated	0.277627	0.803937	Virgin	0.58785	-0.566774	Mated	0.571231	0.234603	Virgin	0.957371	-0.0218534	10%EtOH	0.399124	-0.771149	Control
AGAP003312	0.988849	-0.0112545	Mated	0.856279	0.156741	Virgin	0.927014	-0.143877	Mated	0.982084	0.0132812	Virgin	0.003967	-0.577805	10%EtOH	0.399211	-0.68372	Control
AGAP004261	0.00215769	0.310228	Virgin	0.966529	0.0313262	Virgin	0.855459	-0.187412	Mated	0.720303	-0.0930004	Virgin	0.217131	-0.153232	10%EtOH	0.399211	-0.468317	Control
AGAP005742	0.775896	-0.101408	Mated	0.743324	-0.354776	Mated	0.875563	-0.230627	Mated	0.528447	0.231323	Virgin	0.997903	-0.0008578	10%EtOH	0.399211	-0.730699	Control
AGAP009379	0.38013	-0.268903	Mated	0.993366	0.00663471	Virgin	0.775801	0.471138	Virgin	0.799661	-0.131136	Virgin	0.143459	0.431479	20E	0.401648	0.494313	20E
AGAP007088	0.0336554	-0.31102	Mated	0.896683	0.123389	Virgin	0.860362	0.255594	Virgin	0.892768	-0.0599808	Virgin	2.73e-06	0.399358	20E	0.403038	0.569434	20E
AGAP012421	0.827519	0.118751	Virgin	0.931236	0.165087	Virgin	0.957452	-0.118166	Mated	0.950828	-0.0454113	Virgin	5.05e-06	-0.632106	10%EtOH	0.403038	-0.719943	Control
AGAP005803	0.736627	0.172541	Virgin	0.385604	-0.474731	Mated	0.914825	-0.224013	Mated	0.75785	0.156193	Virgin	0.00072731	-0.746496	10%EtOH	0.403038	-0.734119	Control
AGAP004320	0.948431	-0.0353566	Mated	0.466119	-0.61096	Mated	0.672401	-0.587325	Mated	0.265234	0.396893	Virgin	0.00516809	-0.478822	10%EtOH	0.403038	-0.630669	Control
AGAP010479	0.859038	0.0562769	Virgin	0.928458	0.120638	Virgin	NA	1.0546	Virgin	NA	-0.476893	Virgin	0.0802184	0.24463	20E	0.403038	0.706362	20E
AGAP012134	0.614586	0.133373	Virgin	0.945769	0.0785855	Virgin	0.668796	-0.625596	Mated	0.735154	0.146889	Virgin	0.0935486	-0.307869	10%EtOH	0.403038	-0.649771	Control
AGAP008653	0.811581	0.0900997	Virgin	0.708417	0.244608	Virgin	0.457087	0.998752	Virgin	0.1866	-0.50107	Virgin	0.0973415	0.25519	20E	0.403038	0.643811	20E
AGAP001630	0.966929	0.0135593	Virgin	0.912601	-0.0678014	Mated	0.520236	0.771563	Virgin	0.335895	-0.287153	Virgin	0.103336	0.221657	20E	0.403038	0.535217	20E
AGAP012103	0.972411	0.0280521	Virgin	0.280867	1.13921	Virgin	0.978353	-0.0604975	Mated	0.909818	0.080718	Virgin	0.106317	0.476195	20E	0.403038	-0.645827	Control
AGAP008150	0.85538	0.075848	Virgin	0.798352	0.156647	Virgin	0.527464	0.745184	Virgin	0.240835	-0.354953	Virgin	0.182916	0.190582	20E	0.403038	0.563811	20E
AGAP007545	0.721736	-0.131208	Mated	0.7169	-0.311163	Mated	0.655528	-0.533524	Mated	0.292201	0.309332	Virgin	0.234057	-0.182064	10%EtOH	0.403038	-0.591797	Control
AGAP008413	0.817804	0.12461	Virgin	0.886387	-0.154654	Mated	0.728082	-0.572895	Mated	0.544385	0.278002	Virgin	0.25608	-0.361938	10%EtOH	0.403038	-0.789984	Control
AGAP009535	0.319263	0.252215	Virgin	NA	0.104994	Virgin	0.675664	0.70181	Virgin	NA	-0.404556	Virgin	0.393535	0.211487	20E	0.403038	0.760365	20E
AGAP009631	0.911909	-0.0687071	Mated	NA	0.0796843	Virgin	0.773533	-0.461234	Mated	NA	0.160906	Virgin	0.609666	-0.137777	10%EtOH	0.403038	-0.755883	Control
AGAP012330	0.359971	0.145889	Virgin	0.690883	-0.197844	Mated	0.836274	0.212783	Virgin	0.686559	-0.08983	Virgin	0.870253	0.0261661	20E	0.403038	0.453626	20E
AGAP011133	0.631026	0.0799812	Virgin	0.408326	0.551901	Virgin	0.813119	-0.344534	Mated	0.887441	-0.0654614	Virgin	0.691211	0.0553331	20E	0.403276	-0.513184	Control
AGAP006389	0.997438	0.00148431	Virgin	0.995157	-0.0038449	Mated	0.683088	0.393126	Virgin	0.474383	-0.161959	Virgin	0.0099441	0.267186	20E	0.405268	0.56636	20E
AGAP001895	0.85596	-0.0852954	Mated	0.619087	0.30802	Virgin	0.956507	-0.105223	Mated	0.938453	-0.0344448	Virgin	0.140202	-0.343482	10%EtOH	0.405268	-0.752549	Control
AGAP008027	0.797666	-0.0924414	Mated	NA	-0.769027	Mated	0.579264	-0.641333	Mated	0.116152	0.526778	Virgin	0.682239	-0.160208	10%EtOH	0.405268	-0.575362	Control
AGAP028643	0.924458	0.0385296	Virgin	0.895581	-0.115875	Mated	0.99592	0.0162736	Virgin	0.996856	-0.00334	Virgin	0.690845	-0.0939869	10%EtOH	0.405268	-0.632234	Control
AGAP003221	0.677613	-0.108915	Mated	0.56031	-0.554986	Mated	0.718538	-0.519694	Mated	0.335019	0.368642	Virgin	0.817306	-0.0468752	10%EtOH	0.405268	-0.71011	Control
AGAP006758	0.991996	0.00832008	Virgin	0.550166	-0.319257	Mated	0.986634	-0.0443753	Mated	0.819839	0.118559	Virgin	0.0388238	-0.406774	10%EtOH	0.40821	-0.725502	Control
AGAP010739	0.0613291	-0.476397	Mated	0.923686	0.175089	Virgin	0.84786	-0.364972	Mated	0.797578	0.157066	Virgin	0.407001	0.273479	20E	0.408811	-0.799684	Control
AGAP004989	0.367923	0.30417	Virgin	0.899515	0.178368	Virgin	0.718538	-0.520698	Mated	0.705963	0.196974	Virgin	0.778257	-0.124053	10%EtOH	0.409957	-0.643529	Control
AGAP000984	0.971362	0.0306513	Virgin	0.865635	-0.239994	Mated	0.850564	-0.350342	Mated	0.778563	0.160318	Virgin	0.18878	-0.373542	10%EtOH	0.410659	-0.715427	Control
AGAP001946	0.966024	0.0324907	Virgin	NA	-0.35954	Mated	0.855459	-0.348124	Mated	NA	0.239263	Virgin	0.306216	-0.212618	10%EtOH	0.410659	-0.739354	Control
AGAP007120	0.85538	0.0689975	Virgin	0.236843	0.863761	Virgin	0.544826	0.884571	Virgin	0.135334	-0.63794	Virgin	0.81288	0.0534547	20E	0.410659	0.636036	20E
AGAP011659	0.96041	0.0432775	Virgin	0.878444	-0.136861	Mated	0.982802	-0.0547492	Mated	NA	0.0578629	Virgin	4.75e-08	-1.08505	10%EtOH	0.411273	-0.69787	Control
AGAP000436	0.285224	0.284616	Virgin	0.841103	-0.104978	Mated	0.942975	0.122188	Virgin	0.70819	-0.137701	Virgin	2.41e-05	-0.604145	10%EtOH	0.411273	-0.630974	Control
AGAP007065	0.821268	-0.0847916	Mated	0.277238	-0.691347	Mated	0.866362	-0.260918	Mated	0.332929	0.324538	Virgin	0.00566939	-0.364484	10%EtOH	0.411273	-0.640187	Control
AGAP005095	0.12195	0.167902	Virgin	0.943826	-0.0598611	Mated	NA	-0.0269163	Mated	0.904596	-0.0484932	Virgin	0.0332254	0.232413	20E	0.411273	0.626816	20E
AGAP004094	0.109745	0.302314	Virgin	0.950294	0.0674297	Virgin	0.457087	0.725334	Virgin	0.18026	-0.396086	Virgin	0.266895	0.212771	20E	0.411273	0.653105	20E
AGAP008827	0.891202	0.0515349	Virgin	0.686497	-0.234923	Mated	0.763619	-0.376415	Mated	0.448704	0.200546	Virgin	0.469491	-0.119797	10%EtOH	0.411273	-0.503824	Control
AGAP004917	0.43041	-0.284665	Mated	0.0551503	-1.10932	Mated	NA	-0.485029	Mated	0.224921	0.560781	Virgin	0.470107	0.263735	20E	0.411273	0.719494	20E
AGAP008247	0.616289	0.199647	Virgin	NA	0.572187	Virgin	0.986634	-0.0310454	Mated	NA	-0.251716	Virgin	0.606533	-0.163413	10%EtOH	0.411273	-0.529926	Control
AGAP006647	2.27e-05	0.305272	Virgin	0.375856	-0.475643	Mated	0.934979	-0.104397	Mated	0.866709	0.0585831	Virgin	0.69097	-0.0790619	10%EtOH	0.411273	-0.302364	Control
AGAP007747	0.745797	0.0994557	Virgin	0.0342952	-1.33944	Mated	0.762849	0.479457	Virgin	0.83815	0.11911	Virgin	6.66e-14	0.602681	20E	0.413508	0.68319	20E
AGAP003685	0.902538	0.0651444	Virgin	0.980727	-0.0303264	Mated	0.850564	-0.36563	Mated	0.880323	0.0904357	Virgin	0.288529	-0.273257	10%EtOH	0.41398	-0.697637	Control
AGAP013036	0.366508	0.198154	Virgin	0.792747	-0.19611	Mated	0.522385	0.884263	Virgin	0.338981	-0.364221	Virgin	0.839263	0.0535302	20E	0.414459	0.578065	20E
AGAP009424	0.960391	0.0409568	Virgin	0.644657	-0.379997	Mated	0.939322	0.144596	Virgin	0.883649	0.0838755	Virgin	0.0112852	-0.661009	10%EtOH	0.415584	-0.656305	Control
AGAP007713	0.611609	-0.115131	Mated	0.757902	0.272558	Virgin	0.67247	0.618094	Virgin	0.408451	-0.310752	Virgin	0.207902	0.155556	20E	0.415584	0.584988	20E
AGAP002736	0.91663	0.0593909	Virgin	0.748255	-0.341537	Mated	0.493112	-0.944954	Mated	0.333041	0.399117	Virgin	0.721667	-0.122209	10%EtOH	0.415584	-0.566455	Control
AGAP003173	0.839984	0.088879	Virgin	NA	0.570115	Virgin	0.937467	-0.14327	Mated	NA	-0.0729286	Virgin	0.895217	-0.0331864	10%EtOH	0.415584	-0.701319	Control
AGAP002711	0.738723	0.145927	Virgin	0.274858	-0.766052	Mated	0.564453	-0.764268	Mated	0.265234	0.431221	Virgin	0.926725	-0.0294713	10%EtOH	0.415584	-0.586908	Control
AGAP012272	0.768456	-0.104524	Mated	0.76735	-0.149191	Mated	0.747897	0.40969	Virgin	0.803356	-0.0902343	Virgin	0.26024	0.188024	20E	0.416846	0.575146	20E
AGAP008801	0.249422	0.299408	Virgin	0.897012	0.135376	Virgin	0.981625	0.0582338	Virgin	0.720303	-0.173315	Virgin	5.21e-05	-0.690108	10%EtOH	0.418547	-0.657815	Control
AGAP004341	0.775896	0.0898906	Virgin	0.865635	0.130491	Virgin	0.789917	-0.398174	Mated	0.585365	0.206189	Virgin	0.00367461	-0.409881	10%EtOH	0.418547	-0.453288	Control
AGAP000614	0.93635	0.0615156	Virgin	NA	0.198339	Virgin	0.964292	-0.105061	Mated	NA	-0.0582599	Virgin	0.211157	-0.31702	10%EtOH	0.418547	-0.738585	Control
AGAP006125	0.34059	-0.156722	Mated	0.925855	0.0488097	Virgin	0.941521	0.0723057	Virgin	0.98343	-0.0058479	Virgin	0.510433	0.114506	20E	0.418547	0.438199	20E
AGAP010220	0.882702	-0.0920995	Mated	0.399819	0.924488	Virgin	0.855459	0.34521	Virgin	0.665498	-0.246911	Virgin	0.0170397	0.530371	20E	0.419334	0.753464	20E
AGAP003183	0.66056	-0.0932084	Mated	0.752005	-0.209673	Mated	0.762256	0.360964	Virgin	0.879892	-0.0587453	Virgin	0.0303844	0.23925	20E	0.419962	0.508837	20E
AGAP003178	0.997871	-0.002124	Mated	0.76345	0.158385	Virgin	0.303925	1.01129	Virgin	0.180408	-0.439035	Virgin	0.0438118	0.277359	20E	0.419962	0.643352	20E
AGAP005528	0.48109	-0.108064	Mated	0.136483	-0.536184	Mated	0.855452	0.215557	Virgin	0.725583	0.0988727	Virgin	2.06e-05	0.255555	20E	0.420175	0.51883	20E
AGAP001757	0.959417	0.0389154	Virgin	0.753356	-0.240072	Mated	0.977954	-0.0699508	Mated	0.892737	0.074179	Virgin	0.00756318	-0.543925	10%EtOH	0.420175	-0.689591	Control
AGAP002695	0.965179	-0.0382398	Mated	NA	0.0966084	Virgin	0.305453	-1.31789	Mated	NA	0.491301	Virgin	0.31976	-0.316643	10%EtOH	0.420175	-0.769634	Control
AGAP006460	0.0374286	0.573421	Virgin	0.997942	-0.00175245	Mated	0.823522	-0.38069	Mated	0.965061	0.0356729	Virgin	0.505189	0.256416	20E	0.420175	-0.661516	Control
AGAP003431	0.129635	-0.191716	Mated	0.977728	-0.0264995	Mated	0.661064	-0.477018	Mated	0.34493	0.212243	Virgin	0.828308	0.044599	20E	0.420175	-0.431103	Control
AGAP003614	0.917565	-0.0477404	Mated	0.888423	0.131162	Virgin	0.718538	0.461162	Virgin	0.528447	-0.20986	Virgin	0.0414643	0.234459	20E	0.423315	0.639743	20E
AGAP008124	0.740134	-0.0911069	Mated	0.631832	0.379343	Virgin	0.954883	0.099508	Virgin	0.685703	-0.146648	Virgin	0.484246	0.110465	20E	0.423315	0.556827	20E
AGAP004028	0.814382	0.0909908	Virgin	0.730776	0.235041	Virgin	0.657383	-0.520833	Mated	0.888236	0.0541164	Virgin	0.968335	-0.0114978	10%EtOH	0.424558	-0.602963	Control
AGAP011207	0.561933	0.189119	Virgin	0.775185	-0.191919	Mated	0.986665	0.0358045	Virgin	0.930108	-0.0432821	Virgin	0.0136785	-0.42138	10%EtOH	0.425472	-0.587371	Control
AGAP007833	0.708191	-0.121075	Mated	0.934103	0.0689917	Virgin	0.912614	-0.182017	Mated	0.873062	0.0599886	Virgin	0.0007135	-0.340615	10%EtOH	0.426333	-0.626335	Control
AGAP008148	0.74052	-0.127094	Mated	0.737356	-0.289887	Mated	0.303925	-0.970057	Mated	0.154865	0.458164	Virgin	0.860767	-0.048356	10%EtOH	0.427936	-0.636488	Control
AGAP001588	0.81481	-0.046375	Mated	0.905636	-0.112025	Mated	0.548515	0.582002	Virgin	0.549205	-0.17345	Virgin	0.00010945	0.31043	20E	0.428967	0.53415	20E
AGAP011829	0.904343	0.0548696	Virgin	0.354945	0.387237	Virgin	0.564453	0.776184	Virgin	0.188796	-0.452268	Virgin	0.0211794	0.282345	20E	0.428967	0.597347	20E
AGAP005606	0.96041	0.0356508	Virgin	0.892499	0.0982086	Virgin	0.718538	-0.581065	Mated	0.540836	0.267746	Virgin	0.0435488	-0.454752	10%EtOH	0.428967	-0.666576	Control
AGAP001403	0.264563	-0.293152	Mated	0.850563	0.166713	Virgin	0.522385	0.901065	Virgin	0.476003	-0.292939	Virgin	0.193368	0.357038	20E	0.428967	0.614567	20E
AGAP005079	0.991753	-0.00746724	Mated	0.965386	-0.0547024	Mated	0.310423	-0.662225	Mated	0.285247	0.344315	Virgin	0.494223	-0.17712	10%EtOH	0.428967	-0.54506	Control
AGAP011685	0.329172	-0.296881	Mated	0.156289	-0.846644	Mated	0.911795	-0.228125	Mated	0.293631	0.410047	Virgin	0.933152	-0.0250941	10%EtOH	0.428967	-0.697162	Control
AGAP008354	0.98871	-0.0150046	Mated	NA	0.898134	Virgin	0.794361	0.475655	Virgin	NA	-0.212085	Virgin	0.0170397	-0.587715	10%EtOH	0.429158	-0.700937	Control
AGAP004743	0.907364	-0.051449	Mated	0.833707	0.166688	Virgin	0.78873	0.432785	Virgin	0.568963	-0.224111	Virgin	0.0011015	0.429372	20E	0.431164	0.626539	20E
AGAP009652	0.902947	0.0442835	Virgin	0.729473	0.179761	Virgin	0.465486	0.964386	Virgin	0.199938	-0.456245	Virgin	0.0831936	0.285401	20E	0.431164	0.631626	20E
AGAP006044	0.8221	-0.0929098	Mated	0.945864	0.0662771	Virgin	0.844416	-0.332703	Mated	0.746646	0.125836	Virgin	0.206625	-0.190074	10%EtOH	0.431164	-0.705735	Control
AGAP001682	0.813392	-0.12092	Mated	NA	-0.027027	Mated	0.58785	0.690615	Virgin	NA	-0.20676	Virgin	0.262936	0.27173	20E	0.431164	0.633345	20E
AGAP001203	0.884036	-0.0982146	Mated	0.707491	0.506867	Virgin	0.154171	1.43242	Virgin	0.208226	-0.61111	Virgin	0.277178	0.344618	20E	0.431164	0.758541	20E
AGAP009308	0.542447	-0.158057	Mated	0.988664	-0.0155809	Mated	0.906489	-0.190244	Mated	0.839767	0.0825077	Virgin	0.335969	0.309163	20E	0.431164	-0.651663	Control
AGAP012107	0.880783	-0.0870361	Mated	NA	1.40988	Virgin	0.917958	-0.233833	Mated	0.90309	-0.0856605	Virgin	0.450196	0.226042	20E	0.431164	0.676878	20E
AGAP007614	0.664021	-0.136787	Mated	0.925855	-0.0494115	Mated	0.661064	0.446177	Virgin	0.665502	-0.107847	Virgin	0.0311007	0.349114	20E	0.431676	0.539486	20E
AGAP001192	0.369293	0.224157	Virgin	0.425556	-0.413322	Mated	0.503194	0.767315	Virgin	0.443903	-0.258067	Virgin	0.239258	0.186106	20E	0.431676	0.611687	20E
AGAP006103	0.532874	-0.116173	Mated	0.12419	-0.666177	Mated	0.776223	0.30956	Virgin	0.741021	0.108312	Virgin	3.01e-05	0.365437	20E	0.431879	0.502618	20E
AGAP005300	0.723622	0.155456	Virgin	0.270067	-0.516488	Mated	0.981923	-0.0493333	Mated	0.860403	0.0875766	Virgin	0.00079776	-0.579867	10%EtOH	0.431879	-0.611143	Control
AGAP011770	0.991996	0.006562	Virgin	0.814583	0.22262	Virgin	0.968609	0.0953215	Virgin	0.834403	-0.123062	Virgin	0.00101668	-0.50318	10%EtOH	0.431879	-0.714781	Control
AGAP006774	0.972411	0.0275964	Virgin	0.942487	0.0850146	Virgin	0.737495	0.514389	Virgin	0.544683	-0.256367	Virgin	0.00221157	-0.830298	10%EtOH	0.431879	-0.67708	Control
AGAP006461	0.946921	0.0481028	Virgin	0.896305	-0.133396	Mated	0.97295	0.0828999	Virgin	0.992863	-0.0085098	Virgin	0.0028652	-0.620008	10%EtOH	0.431879	-0.669787	Control
AGAP012717	0.836265	-0.076533	Mated	0.460469	-0.374218	Mated	0.745553	0.424644	Virgin	0.926623	-0.0407666	Virgin	0.00517939	0.354348	20E	0.431879	0.594019	20E
AGAP005155	0.931698	-0.0374482	Mated	0.978314	-0.0164683	Mated	0.946127	-0.115258	Mated	0.826518	0.0854736	Virgin	0.00538506	-0.400296	10%EtOH	0.431879	-0.644459	Control
AGAP005567	0.704196	0.155236	Virgin	0.929951	-0.119352	Mated	0.837078	0.377069	Virgin	0.738463	-0.169462	Virgin	0.00546917	-0.481152	10%EtOH	0.431879	-0.571981	Control
AGAP007010	0.901666	0.0523233	Virgin	0.331325	-0.474738	Mated	0.997611	0.00594357	Virgin	0.766466	0.108027	Virgin	0.0102571	-0.296045	10%EtOH	0.431879	-0.432576	Control
AGAP000865	0.768456	0.131188	Virgin	0.850563	-0.175752	Mated	0.837078	-0.365014	Mated	0.803356	0.128692	Virgin	0.026915	-0.475381	10%EtOH	0.431879	-0.687156	Control
AGAP008724	0.773648	0.0816784	Virgin	0.770182	0.155985	Virgin	0.551644	0.752683	Virgin	0.238856	-0.379708	Virgin	0.0368516	0.303571	20E	0.431879	0.592356	20E
AGAP008611	0.991996	0.00580797	Virgin	0.816432	-0.185109	Mated	0.991998	-0.026467	Mated	0.915586	0.056025	Virgin	0.0421259	-0.472122	10%EtOH	0.431879	-0.666997	Control
AGAP002949	0.513244	0.272868	Virgin	NA	0.690045	Virgin	0.951704	-0.131205	Mated	NA	-0.0746753	Virgin	0.0600019	-0.570607	10%EtOH	0.431879	-0.691039	Control
AGAP001523	0.903247	0.0436468	Virgin	0.861164	-0.0825431	Mated	0.731564	-0.335976	Mated	0.588757	0.106697	Virgin	0.0719692	-0.252638	10%EtOH	0.431879	-0.401214	Control
AGAP012615	0.918262	-0.0510075	Mated	0.47426	0.812618	Virgin	0.718538	0.618877	Virgin	0.335211	-0.485053	Virgin	0.121704	0.26532	20E	0.431879	0.768342	20E
AGAP006953	0.988094	0.00957118	Virgin	0.897336	0.112202	Virgin	0.601242	0.689821	Virgin	0.359508	-0.313959	Virgin	0.127822	0.233395	20E	0.431879	0.649782	20E
AGAP004361	0.461952	0.196229	Virgin	0.376283	0.933049	Virgin	0.121543	-1.28347	Mated	0.876734	0.101285	Virgin	0.127921	-0.341176	10%EtOH	0.431879	-0.722664	Control
AGAP002036	0.884036	0.0708618	Virgin	0.669505	-0.289273	Mated	0.867813	-0.284801	Mated	0.739704	0.144357	Virgin	0.14871	-0.25259	10%EtOH	0.431879	-0.657242	Control
AGAP001736	0.838798	-0.0737549	Mated	NA	0.120729	Virgin	0.742976	0.466885	Virgin	0.563565	-0.197098	Virgin	0.172758	0.246566	20E	0.431879	0.645074	20E
AGAP005927	0.693327	0.117138	Virgin	0.705419	0.265261	Virgin	0.51918	0.873533	Virgin	0.188046	-0.464541	Virgin	0.238249	0.228109	20E	0.431879	0.606921	20E
AGAP006225	0.559533	-0.127986	Mated	0.881125	-0.172115	Mated	0.913983	-0.113009	Mated	0.804822	0.0897233	Virgin	0.271996	-0.204094	10%EtOH	0.431879	-0.61717	Control
AGAP007380	0.79718	0.0783775	Virgin	0.659169	0.278999	Virgin	0.504166	0.895783	Virgin	0.18672	-0.468549	Virgin	0.304948	0.167942	20E	0.431879	0.594771	20E
AGAP000900	0.590872	-0.154577	Mated	0.956301	0.0467263	Virgin	0.844416	-0.298934	Mated	0.639457	0.149192	Virgin	0.309708	-0.219645	10%EtOH	0.431879	-0.575173	Control
AGAP001896	0.558058	0.14282	Virgin	0.973424	-0.0224706	Mated	0.97946	-0.0438962	Mated	0.9101	-0.0323522	Virgin	0.323919	0.179072	20E	0.431879	0.391271	20E
AGAP004353	0.915797	0.0538944	Virgin	0.474555	-0.709596	Mated	0.660319	-0.607591	Mated	0.315755	0.396715	Virgin	0.355669	-0.235423	10%EtOH	0.431879	-0.634144	Control
AGAP011634	0.881004	0.0385566	Virgin	0.732441	0.268268	Virgin	0.490617	0.89518	Virgin	0.188796	-0.454306	Virgin	0.482004	0.142927	20E	0.431879	0.595035	20E
AGAP028524	0.282586	0.229859	Virgin	NA	0.384621	Virgin	0.718538	-0.381313	Mated	NA	-0.105168	Virgin	0.541547	0.130704	20E	0.431879	-0.534115	Control
AGAP010884	0.59446	0.200929	Virgin	0.850088	0.249807	Virgin	0.97242	0.0797561	Virgin	0.809996	-0.129926	Virgin	0.549886	-0.23519	10%EtOH	0.431879	-0.659933	Control
AGAP011208	0.116301	0.123922	Virgin	0.270067	-0.718794	Mated	0.601242	-0.516313	Mated	0.238639	0.339722	Virgin	0.658823	0.0696255	20E	0.431879	-0.503407	Control
AGAP010673	0.962838	-0.0358205	Mated	0.921942	0.1488	Virgin	0.885252	-0.251551	Mated	0.572923	0.275062	Virgin	0.670794	-0.177489	10%EtOH	0.431879	-0.695033	Control
AGAP010094	0.837371	-0.0735815	Mated	NA	-0.204619	Mated	0.696201	0.663532	Virgin	NA	-0.0336295	Virgin	0.738646	0.135752	20E	0.431879	0.675477	20E
AGAP005849	0.847886	-0.12167	Mated	NA	-0.0968926	Mated	0.718538	0.611898	Virgin	NA	-0.17972	Virgin	0.799955	-0.0920682	10%EtOH	0.431879	0.739489	20E
AGAP004801	0.991996	-0.0055745	Mated	0.608244	-0.48059	Mated	0.457087	-0.699202	Mated	0.262408	0.363888	Virgin	0.947761	0.0187576	20E	0.431879	-0.511769	Control
AGAP011070	0.944135	-0.0459799	Mated	0.946708	-0.0901114	Mated	0.866947	-0.30013	Mated	0.627613	0.224036	Virgin	0.973152	-0.0149445	10%EtOH	0.431879	-0.730623	Control
AGAP000351	0.349178	0.300927	Virgin	NA	0.0787704	Virgin	0.890114	0.259564	Virgin	NA	-0.236524	Virgin	0.979588	-0.0104607	10%EtOH	0.431879	-0.753231	Control
AGAP007888	0.942722	0.0283484	Virgin	0.732566	0.148377	Virgin	0.981854	-0.0485316	Mated	0.930421	-0.0352583	Virgin	0.00014558	-0.570316	10%EtOH	0.433346	-0.599943	Control
AGAP007623	0.995257	-0.00382118	Mated	0.672052	0.194457	Virgin	0.921045	-0.166191	Mated	0.96659	0.0185015	Virgin	0.0221747	-0.388856	10%EtOH	0.433346	-0.629845	Control
AGAP004484	0.988923	0.00859334	Virgin	0.704447	0.162903	Virgin	0.527464	0.768627	Virgin	0.259426	-0.349935	Virgin	0.0287351	0.278832	20E	0.433346	0.607167	20E
AGAP005871	0.769028	0.0804598	Virgin	0.406258	0.746084	Virgin	0.538106	-0.82629	Mated	0.992784	0.00864743	Virgin	0.0609917	-0.235502	10%EtOH	0.433346	-0.641905	Control
AGAP000930	0.943301	-0.0543231	Mated	0.0876519	-1.44738	Mated	0.522385	-0.868071	Mated	0.0960112	0.748315	Mated	0.192171	-0.413097	10%EtOH	0.433346	-0.685148	Control
AGAP003018	0.98871	-0.0071207	Mated	0.767726	-0.19972	Mated	0.789354	-0.371084	Mated	0.540842	0.188812	Virgin	0.589591	-0.0961264	10%EtOH	0.433346	-0.51273	Control
AGAP007572	0.115179	-0.382546	Mated	0.960197	-0.0817916	Mated	0.527464	0.967583	Virgin	0.716732	-0.212023	Virgin	0.682103	-0.164502	10%EtOH	0.433346	0.748183	20E
AGAP007165	0.705141	-0.197107	Mated	0.987123	0.0166595	Virgin	0.941353	0.142133	Virgin	0.997199	-0.0038282	Virgin	NA	-0.371457	10%EtOH	0.433346	0.607343	20E
AGAP012374	0.92833	0.0337858	Virgin	0.631832	0.323126	Virgin	0.503194	0.873145	Virgin	0.1866	-0.458968	Virgin	0.142081	0.222682	20E	0.433963	0.545318	20E
AGAP000388	0.244516	-0.181487	Mated	0.373162	-0.896515	Mated	0.0257748	-1.40206	Mated	0.0518196	0.772608	Mated	0.272492	-0.178517	10%EtOH	0.433963	-0.598701	Control
AGAP006358	0.972411	0.0204724	Virgin	NA	0.797779	Virgin	0.708975	-0.601907	Mated	NA	-0.0441806	Virgin	0.578823	-0.129084	10%EtOH	0.433963	-0.689626	Control
AGAP009280	0.740101	0.105074	Virgin	0.642403	0.235125	Virgin	0.432057	0.744563	Virgin	0.0953759	-0.392083	Virgin	0.688551	0.0704768	20E	0.433963	0.56435	20E
AGAP003126	0.933629	-0.0410703	Mated	0.743595	0.261821	Virgin	0.642465	0.721195	Virgin	0.333323	-0.370309	Virgin	0.150492	0.202995	20E	0.434318	0.675874	20E
AGAP005618	0.756542	0.0979597	Virgin	0.520173	-0.31118	Mated	0.661064	0.578905	Virgin	0.624583	-0.167293	Virgin	0.31927	0.164769	20E	0.434318	0.592092	20E
AGAP009238	0.746307	0.0860642	Virgin	0.806763	-0.148762	Mated	0.933328	0.134839	Virgin	0.884708	-0.0594879	Virgin	0.828884	0.0415053	20E	0.434318	-0.506411	Control
AGAP007922	0.439214	0.160368	Virgin	0.96863	0.0282456	Virgin	0.571327	0.697614	Virgin	0.262701	-0.344218	Virgin	0.603146	0.09884	20E	0.435884	0.4939	20E
AGAP007745	0.8652	-0.0539541	Mated	0.0352377	-1.44839	Mated	0.855459	0.307188	Virgin	0.560554	0.276237	Virgin	1.04e-07	0.51917	20E	0.43703	0.60551	20E
AGAP007238	0.991996	0.0054897	Virgin	0.750385	0.22968	Virgin	0.457087	0.943524	Virgin	0.203627	-0.448948	Virgin	0.00907772	0.435406	20E	0.43703	0.600378	20E
AGAP003138	0.972411	0.0215077	Virgin	0.675647	-0.264975	Mated	0.978857	0.0622911	Virgin	0.946601	0.0350569	Virgin	0.0102202	-0.284708	10%EtOH	0.43703	-0.645647	Control
AGAP001752	0.458972	0.293348	Virgin	NA	0.718194	Virgin	0.997948	-0.00411943	Mated	NA	-0.210489	Virgin	0.0724489	-0.556417	10%EtOH	0.43703	-0.664807	Control
AGAP003864	0.965179	0.0220807	Virgin	0.637035	0.215407	Virgin	0.538106	0.801474	Virgin	0.236534	-0.397834	Virgin	0.121219	0.28548	20E	0.43703	0.611457	20E
AGAP008292	0.869384	-0.10203	Mated	0.282088	-0.941275	Mated	NA	0.333511	Virgin	NA	0.0269061	Virgin	0.213593	0.432306	20E	0.43703	0.691128	20E
AGAP002110	0.909652	0.061244	Virgin	0.645868	-0.320427	Mated	0.986634	0.0398777	Virgin	0.871615	0.0847843	Virgin	0.272492	-0.254044	10%EtOH	0.43703	-0.66714	Control
AGAP006918	0.983436	0.0107703	Virgin	0.719088	0.271592	Virgin	0.668796	0.553575	Virgin	0.300281	-0.316176	Virgin	0.278585	0.18167	20E	0.43703	0.478261	20E
AGAP001153	0.770568	0.0783415	Virgin	0.865857	-0.0793609	Mated	0.642374	0.431868	Virgin	0.350343	-0.178591	Virgin	0.450196	0.109012	20E	0.43703	0.526093	20E
AGAP006386	0.855862	-0.0975266	Mated	0.384579	-0.64795	Mated	0.674369	-0.598166	Mated	0.225224	0.431882	Virgin	0.557312	0.164079	20E	0.43703	-0.567395	Control
AGAP007299	0.30435	0.198317	Virgin	0.534496	0.618162	Virgin	0.248832	-0.986583	Mated	0.89985	0.0680212	Virgin	3.09e-05	-0.440073	10%EtOH	0.438782	-0.65125	Control
AGAP000787	0.914495	0.0604883	Virgin	0.961152	0.031932	Virgin	0.8442	-0.353183	Mated	0.747743	0.148149	Virgin	0.00405946	-0.470201	10%EtOH	0.438782	-0.645784	Control
AGAP006108	0.997145	-0.00411593	Mated	0.558589	0.547802	Virgin	0.991998	-0.0235388	Mated	0.672972	-0.189855	Virgin	0.0111151	-0.767968	10%EtOH	0.438782	-0.553492	Control
AGAP005718	0.969669	0.034951	Virgin	0.931063	-0.0772266	Mated	0.837078	-0.366975	Mated	0.561505	0.258239	Virgin	0.0311007	-0.599025	10%EtOH	0.438782	-0.713938	Control
AGAP010626	0.772495	0.119641	Virgin	0.615558	-0.260603	Mated	0.872184	-0.254364	Mated	0.73538	0.124884	Virgin	0.0410975	-0.253559	10%EtOH	0.438782	-0.673052	Control
AGAP006522	0.85596	0.0642921	Virgin	0.352794	-0.363078	Mated	0.749431	0.428702	Virgin	0.804822	-0.0980634	Virgin	0.0575283	0.201397	20E	0.438782	0.486791	20E
AGAP007730	0.0898583	0.417833	Virgin	NA	0.713255	Virgin	0.432057	1.16135	Virgin	0.0953759	-0.783818	Virgin	0.0773328	0.474807	20E	0.438782	0.643971	20E
AGAP010843	0.430411	0.175053	Virgin	0.0998824	-0.788122	Mated	0.829207	-0.322129	Mated	0.391372	0.281913	Virgin	0.152799	-0.229788	10%EtOH	0.438782	-0.517405	Control
AGAP001104	0.309109	-0.317515	Mated	0.226349	1.15782	Virgin	0.997591	0.00900926	Virgin	0.99385	-0.0091874	Virgin	0.259664	0.230012	20E	0.438782	0.701242	20E
AGAP009036	0.581289	0.0983168	Virgin	0.708417	0.311452	Virgin	0.447983	0.947076	Virgin	0.169586	-0.48747	Virgin	0.275332	-0.126592	10%EtOH	0.438782	0.541245	20E
AGAP000646	0.771782	0.144585	Virgin	0.926646	0.150749	Virgin	0.982216	0.0504034	Virgin	0.796305	-0.142532	Virgin	0.327173	-0.280766	10%EtOH	0.438782	-0.60608	Control
AGAP009116	0.458225	0.259884	Virgin	NA	0.146844	Virgin	0.896593	0.228747	Virgin	NA	-0.148769	Virgin	0.527081	0.200351	20E	0.438782	0.685889	20E
AGAP012227	0.827722	-0.133825	Mated	NA	0.81987	Virgin	0.670421	0.611517	Virgin	NA	-0.432826	Virgin	0.749213	0.130451	20E	0.438782	0.647011	20E
AGAP002578	0.297784	-0.349524	Mated	0.688262	-0.387998	Mated	0.9589	0.101643	Virgin	0.712336	0.179005	Virgin	0.860339	0.0863655	20E	0.438782	-0.473851	Control
AGAP002308	0.469623	0.147707	Virgin	0.645502	-0.287413	Mated	0.742195	0.423392	Virgin	0.730145	-0.12054	Virgin	0.959489	0.0159228	20E	0.438782	0.462886	20E
AGAP012586	NA	-0.0238401	Mated	NA	1.46563	Virgin	0.028699	1.71578	Virgin	NA	-1.12326	Virgin	NA	0.101281	20E	0.438782	0.754556	20E
AGAP004921	0.915418	0.0398478	Virgin	0.785574	-0.141037	Mated	0.664537	0.59119	Virgin	0.498958	-0.22602	Virgin	0.0369015	0.244781	20E	0.439684	0.59946	20E
AGAP010491	0.159275	0.22455	Virgin	0.16457	1.12826	Virgin	0.75036	-0.4878	Mated	0.622595	-0.238889	Virgin	0.334399	-0.180714	10%EtOH	0.442017	-0.648539	Control
AGAP001072	0.142517	0.412484	Virgin	NA	-0.190526	Mated	0.659082	0.798457	Virgin	NA	-0.449431	Virgin	0.92291	-0.046688	10%EtOH	0.442685	0.749033	20E
AGAP006620	0.871081	-0.0647819	Mated	0.977199	-0.025459	Mated	0.596027	0.492204	Virgin	0.544683	-0.140394	Virgin	0.538257	0.142832	20E	0.443095	0.432401	20E
AGAP000132	0.860334	0.0772255	Virgin	0.985684	-0.0168394	Mated	0.503194	0.959611	Virgin	0.30344	-0.41399	Virgin	0.599017	0.112304	20E	0.443095	0.55968	20E
AGAP001604	0.742051	-0.120106	Mated	0.686497	0.250008	Virgin	0.9409	-0.148239	Mated	0.966316	0.0285727	Virgin	0.0063971	-0.566204	10%EtOH	0.444577	-0.685269	Control
AGAP013087	0.970085	0.0304528	Virgin	0.0718761	-0.614474	Mated	0.937794	-0.144787	Mated	0.606808	0.197749	Virgin	0.323919	-0.333636	10%EtOH	0.444796	-0.648337	Control
AGAP011600	0.847124	0.122217	Virgin	0.979813	0.0327919	Virgin	0.966037	0.0891504	Virgin	0.913487	-0.0622477	Virgin	7.83e-08	-1.35984	10%EtOH	0.446044	-0.66254	Control
AGAP002109	0.439214	0.1375	Virgin	0.752005	-0.205656	Mated	0.855459	-0.272157	Mated	0.803587	0.0892428	Virgin	0.0934467	-0.257015	10%EtOH	0.446044	-0.53602	Control
AGAP000410	0.567894	0.209116	Virgin	0.950519	-0.0992896	Mated	0.948349	-0.124979	Mated	0.966024	0.0308113	Virgin	0.218917	-0.355444	10%EtOH	0.446044	-0.663044	Control
AGAP011364	0.988116	0.0061449	Virgin	0.800019	-0.121939	Mated	0.930513	-0.0906451	Mated	0.809996	0.0440856	Virgin	0.667232	0.0592164	20E	0.446044	0.34145	20E
AGAP003553	0.69331	-0.112075	Mated	0.840288	0.117046	Virgin	0.728082	0.494993	Virgin	0.547817	-0.212076	Virgin	0.00386707	0.285865	20E	0.446268	0.618663	20E
AGAP005249	0.406843	0.150421	Virgin	0.483121	0.539731	Virgin	0.680952	-0.491856	Mated	0.872537	-0.0686596	Virgin	0.181245	-0.214242	10%EtOH	0.446268	-0.522651	Control
AGAP005699	0.998067	-0.00233576	Mated	NA	0.463633	Virgin	0.996355	0.0151242	Virgin	NA	-0.0717555	Virgin	0.463143	-0.259353	10%EtOH	0.447444	-0.701878	Control
AGAP009612	0.847661	0.0767278	Virgin	0.978314	-0.0196414	Mated	0.56958	0.706649	Virgin	0.331556	-0.306366	Virgin	0.191532	0.204757	20E	0.448953	0.571766	20E
AGAP009566	0.716461	0.11709	Virgin	0.880824	0.146097	Virgin	0.982868	-0.0420229	Mated	0.876734	-0.0680671	Virgin	0.00020656	-0.524869	10%EtOH	0.449632	-0.45184	Control
AGAP000932	0.945064	0.0421158	Virgin	0.995157	0.00509194	Virgin	0.978857	0.064813	Virgin	0.90309	-0.0671163	Virgin	0.00360532	-0.437065	10%EtOH	0.449632	-0.6261	Control
AGAP009546	0.223977	-0.17078	Mated	0.945427	-0.0440538	Mated	0.728082	0.382653	Virgin	0.705963	-0.105103	Virgin	0.0217751	0.290904	20E	0.449632	0.413924	20E
AGAP002688	0.94197	0.0350781	Virgin	0.699687	-0.187176	Mated	0.900979	-0.228382	Mated	0.791886	0.106924	Virgin	0.0794987	-0.235649	10%EtOH	0.449632	-0.56808	Control
AGAP006402	0.401404	-0.309171	Mated	NA	0.136479	Virgin	0.522385	1.02849	Virgin	NA	-0.303187	Virgin	0.122576	-0.476782	10%EtOH	0.449632	-0.746512	Control
AGAP009662	0.133818	-0.282462	Mated	0.978314	-0.0361928	Mated	0.915728	0.219933	Virgin	0.997199	-0.0035899	Virgin	0.152687	-0.227045	10%EtOH	0.451259	-0.663574	Control
AGAP009563	0.319716	0.168311	Virgin	0.295077	-0.542941	Mated	0.992469	-0.0168076	Mated	0.806904	0.0809375	Virgin	0.15551	0.180455	20E	0.451259	0.486935	20E
AGAP005832	0.664562	-0.168471	Mated	0.966529	0.0454666	Virgin	0.911497	0.184579	Virgin	0.90309	-0.0479611	Virgin	0.18992	-0.291306	10%EtOH	0.451259	-0.625234	Control
AGAP003160	0.0526921	0.382786	Virgin	0.655047	0.480125	Virgin	0.982868	0.0516994	Virgin	0.688668	-0.206525	Virgin	0.338378	-0.286393	10%EtOH	0.451259	-0.67953	Control
AGAP011378	0.904778	0.0811007	Virgin	0.977813	0.0515274	Virgin	0.751024	-0.516785	Mated	0.875387	0.104871	Virgin	0.395242	-0.319268	10%EtOH	0.451259	-0.667934	Control
AGAP010675	0.568605	-0.225671	Mated	NA	-0.0248052	Mated	0.958107	-0.117652	Mated	NA	0.146509	Virgin	0.593822	0.173526	20E	0.451259	0.749007	20E
AGAP002988	0.386657	0.191046	Virgin	NA	0.784934	Virgin	0.933328	-0.129523	Mated	0.568334	-0.217119	Virgin	0.835971	0.0745975	20E	0.451259	-0.53328	Control
AGAP009826	0.817804	0.0561733	Virgin	0.91889	-0.0741021	Mated	0.56958	0.581279	Virgin	0.39215	-0.18532	Virgin	0.850772	-0.0518925	10%EtOH	0.451259	-0.544311	Control
AGAP012195	0.86985	-0.0590819	Mated	0.545417	0.369025	Virgin	0.723627	0.412327	Virgin	0.315755	-0.244872	Virgin	0.863261	-0.0561262	10%EtOH	0.451259	0.535774	20E
AGAP008296	0.646728	-0.12595	Mated	0.5737	-0.510755	Mated	0.99592	-0.0162069	Mated	0.65618	0.185882	Virgin	0.684224	0.081245	20E	0.452977	0.508436	20E
AGAP008796	0.0374924	0.302936	Virgin	0.406935	-0.527032	Mated	0.987174	-0.0295194	Mated	0.873062	0.0672218	Virgin	0.776569	0.0716564	20E	0.452977	-0.658628	Control
AGAP003199	0.952757	0.0301471	Virgin	0.590185	0.413864	Virgin	0.730484	0.424282	Virgin	0.280223	-0.312763	Virgin	0.948427	0.0153164	20E	0.452977	0.52675	20E
AGAP011042	0.962838	-0.0409256	Mated	0.498036	-0.767994	Mated	0.0992153	-1.55198	Mated	0.126276	0.754261	Mated	NA	-0.175296	10%EtOH	0.452977	-0.736228	Control
AGAP008075	0.665377	0.093713	Virgin	0.0790248	0.581696	Virgin	0.850564	-0.157626	Mated	0.276246	-0.193358	Virgin	0.00164447	-0.432567	10%EtOH	0.452989	-0.35867	Control
AGAP011688	0.796018	0.122467	Virgin	0.973693	-0.0352365	Mated	0.914819	-0.226172	Mated	0.938714	0.0420665	Virgin	0.00377942	-0.548648	10%EtOH	0.452989	-0.706576	Control
AGAP004674	0.239867	-0.396238	Mated	0.940943	-0.121809	Mated	0.661064	0.790034	Virgin	0.86262	-0.121732	Virgin	0.0211794	0.625269	20E	0.452989	0.735745	20E
AGAP010130	0.636367	-0.11519	Mated	0.668401	-0.258259	Mated	0.521742	0.564731	Virgin	0.76803	-0.0935527	Virgin	0.0472693	0.275341	20E	0.452989	0.472061	20E
AGAP007865	0.598463	-0.112327	Mated	0.895885	-0.0714759	Mated	0.90654	-0.222211	Mated	0.632255	0.17038	Virgin	0.0479722	-0.3571	10%EtOH	0.452989	-0.622526	Control
AGAP000207	0.972411	0.020474	Virgin	0.889371	-0.0778523	Mated	0.76978	-0.416987	Mated	0.543351	0.202918	Virgin	0.276059	-0.201473	10%EtOH	0.452989	-0.539427	Control
AGAP002732	0.160965	-0.346839	Mated	0.781742	-0.219931	Mated	0.913983	-0.179444	Mated	0.436448	0.242136	Virgin	0.286237	-0.245049	10%EtOH	0.452989	-0.513974	Control
AGAP000083	0.820396	0.0790222	Virgin	0.949353	0.0482644	Virgin	0.786057	-0.350207	Mated	0.780968	0.0753998	Virgin	0.335271	-0.181481	10%EtOH	0.452989	-0.505516	Control
AGAP007249	0.794915	-0.14358	Mated	NA	0.537022	Virgin	0.927014	0.157596	Virgin	NA	-0.138887	Virgin	0.436139	0.293166	20E	0.452989	0.719262	20E
AGAP006385	0.000127993	-0.884771	Mated	0.608244	-0.417253	Mated	0.97242	0.0813331	Virgin	0.315755	0.426254	Virgin	0.702652	0.139427	20E	0.452989	0.473032	20E
AGAP000684	0.916916	-0.0538209	Mated	0.648142	0.492418	Virgin	0.794829	0.391822	Virgin	0.572452	-0.23942	Virgin	0.845637	-0.0694165	10%EtOH	0.452989	-0.478632	Control
AGAP005152	0.998067	-0.0016792	Mated	0.625064	0.334895	Virgin	0.987929	-0.0241191	Mated	0.692489	-0.110506	Virgin	0.909239	0.0323753	20E	0.452989	-0.504281	Control
AGAP002095	0.284707	-0.302766	Mated	0.920245	-0.106418	Mated	0.747897	-0.382279	Mated	0.255585	0.349841	Virgin	0.0439204	-0.374834	10%EtOH	0.453068	-0.536455	Control
AGAP002929	0.500681	-0.184842	Mated	0.531516	0.560757	Virgin	0.862291	-0.238183	Mated	0.918859	0.0495507	Virgin	0.82618	-0.0580144	10%EtOH	0.454674	-0.50743	Control
AGAP009989	0.818487	0.0695006	Virgin	0.604125	-0.171818	Mated	0.813119	0.292954	Virgin	0.70836	-0.0940865	Virgin	0.264526	0.192323	20E	0.45692	0.422546	20E
AGAP001790	0.611157	-0.225817	Mated	0.753947	-0.334891	Mated	0.741751	-0.433325	Mated	0.363647	0.380246	Virgin	0.00018811	-1.09297	10%EtOH	0.457109	-0.578462	Control
AGAP000366	1.93e-12	-1.06501	Mated	NA	0.284237	Virgin	0.794361	0.475473	Virgin	NA	0.00610772	Virgin	0.00091213	0.635132	20E	0.457109	0.741593	20E
AGAP010010	0.527112	-0.121149	Mated	0.956209	0.0505387	Virgin	0.678843	0.565741	Virgin	0.545429	-0.214275	Virgin	0.00667028	0.314376	20E	0.457109	0.555416	20E
AGAP009564	0.991996	-0.00604099	Mated	0.920368	0.0832941	Virgin	0.579264	0.733559	Virgin	0.350343	-0.322512	Virgin	0.00693127	0.40289	20E	0.457109	0.570502	20E
AGAP012932	0.895277	-0.080569	Mated	0.776951	-0.245823	Mated	0.976859	0.069725	Virgin	0.883088	0.0743315	Virgin	0.030478	-0.47015	10%EtOH	0.457109	-0.621567	Control
AGAP010835	0.868852	-0.104733	Mated	NA	0.647664	Virgin	0.867002	0.332367	Virgin	NA	-0.129596	Virgin	0.0781719	0.567163	20E	0.457109	0.73836	20E
AGAP009341	0.871736	0.0673016	Virgin	0.719099	-0.212337	Mated	0.742195	-0.438448	Mated	0.555267	0.184476	Virgin	0.0782069	-0.276536	10%EtOH	0.457109	-0.51734	Control
AGAP012922	0.916916	0.0716016	Virgin	NA	0.824779	Virgin	0.789151	-0.404567	Mated	NA	-0.174224	Virgin	0.301717	-0.260065	10%EtOH	0.457109	-0.700394	Control
AGAP009866	0.36104	-0.184248	Mated	0.389655	-0.377148	Mated	0.742195	0.491068	Virgin	0.916327	-0.0516239	Virgin	0.303158	0.197611	20E	0.457109	0.531181	20E
AGAP013294	0.410101	-0.176971	Mated	0.715867	-0.369011	Mated	0.859003	-0.285772	Mated	0.447241	0.281875	Virgin	0.426027	-0.161209	10%EtOH	0.457109	-0.488626	Control
AGAP005576	0.988094	-0.00792456	Mated	0.893821	0.162046	Virgin	0.711148	-0.337163	Mated	0.926623	0.0379775	Virgin	0.502469	0.142904	20E	0.457109	-0.493048	Control
AGAP011836	0.984999	-0.0162176	Mated	NA	-0.0284121	Mated	0.675664	0.618011	Virgin	NA	-0.221342	Virgin	0.682203	0.136097	20E	0.457109	0.68655	20E
AGAP003236	0.180923	-0.323275	Mated	0.843486	0.185574	Virgin	0.747897	0.384651	Virgin	0.739607	-0.124253	Virgin	0.70346	-0.0801453	10%EtOH	0.457109	-0.460118	Control
AGAP012061	0.957811	0.0287365	Virgin	0.688497	-0.330638	Mated	0.876203	-0.269079	Mated	0.545813	0.228998	Virgin	0.820979	-0.0557683	10%EtOH	0.457109	-0.518214	Control
AGAP011938	0.57548	-0.136826	Mated	0.646105	0.434384	Virgin	0.548515	-0.795169	Mated	0.626288	0.213709	Virgin	0.912551	-0.0273954	10%EtOH	0.457109	-0.61444	Control
AGAP000867	0.972411	0.0214871	Virgin	NA	1.052	Virgin	0.906687	-0.242044	Mated	NA	-0.295065	Virgin	0.988204	-0.0057424	10%EtOH	0.457109	-0.711896	Control
AGAP002086	0.654102	-0.0955733	Mated	0.768228	-0.182361	Mated	0.987174	-0.028453	Mated	0.672972	0.121734	Virgin	0.998672	0.00022527	20E	0.457109	-0.462418	Control
AGAP007366	0.00381401	-0.292406	Mated	0.514074	-0.383857	Mated	0.838827	0.237646	Virgin	0.739607	0.102028	Virgin	0.00076296	0.295631	20E	0.457717	0.451832	20E
AGAP007760	0.639557	0.16723	Virgin	NA	-0.540988	Mated	0.970969	0.0895177	Virgin	NA	0.0662739	Virgin	0.902579	0.0327966	20E	0.457717	0.675999	20E
AGAP001867	0.946474	-0.0487459	Mated	0.94901	-0.0462974	Mated	0.906489	-0.244524	Mated	0.835254	0.103076	Virgin	3.05e-06	-0.780246	10%EtOH	0.458006	-0.653957	Control
AGAP003769	0.721736	0.10776	Virgin	0.755314	0.190748	Virgin	0.564453	-0.610814	Mated	0.686864	0.13022	Virgin	0.00437001	-0.348189	10%EtOH	0.458006	-0.518676	Control
AGAP004215	0.924458	0.0575418	Virgin	0.960197	0.0479773	Virgin	0.72384	-0.491619	Mated	NA	0.171437	Virgin	0.436739	-0.209115	10%EtOH	0.458006	-0.713837	Control
AGAP009098	0.961081	-0.0404852	Mated	NA	-1.28438	Mated	NA	0.302681	Virgin	NA	0.146196	Virgin	0.875819	0.0761223	20E	0.458006	0.736443	20E
AGAP010383	0.665322	-0.089037	Mated	0.672972	0.33983	Virgin	0.601242	0.738162	Virgin	0.315755	-0.37385	Virgin	0.984414	-0.0053479	10%EtOH	0.458006	0.5828	20E
AGAP003844	0.754251	-0.0808348	Mated	0.545904	-0.400767	Mated	0.742383	-0.409473	Mated	0.365258	0.270442	Virgin	0.32317	-0.190883	10%EtOH	0.458772	-0.571905	Control
AGAP005275	0.799629	-0.102831	Mated	0.966319	-0.0299763	Mated	0.860362	-0.262797	Mated	0.554111	0.182171	Virgin	3.01e-05	-0.624546	10%EtOH	0.45901	-0.536804	Control
AGAP001460	0.74052	0.0570477	Virgin	0.721101	0.148847	Virgin	0.747897	-0.348998	Mated	0.908278	0.032675	Virgin	0.0122554	-0.300399	10%EtOH	0.45901	-0.332363	Control
AGAP002902	0.623047	0.14817	Virgin	0.576144	-0.318454	Mated	0.81506	-0.342448	Mated	0.404607	0.273009	Virgin	0.02189	-0.429178	10%EtOH	0.45901	-0.500271	Control
AGAP010224	0.276121	-0.176392	Mated	0.982718	-0.0158536	Mated	0.833613	0.293475	Virgin	0.847143	-0.0721195	Virgin	0.0333033	0.290899	20E	0.45901	0.482445	20E
AGAP009072	0.875593	0.053488	Virgin	0.741038	0.139885	Virgin	0.46494	0.898558	Virgin	0.197474	-0.410894	Virgin	0.0777353	0.286278	20E	0.45901	0.556869	20E
AGAP001730	0.796018	0.0673717	Virgin	0.994172	-0.00607278	Mated	0.978761	-0.0562825	Mated	0.995712	-0.004597	Virgin	0.229002	-0.167963	10%EtOH	0.45901	-0.55369	Control
AGAP010302	0.510257	0.218462	Virgin	NA	-0.101232	Mated	0.527464	0.943499	Virgin	NA	-0.437024	Virgin	0.737237	0.144986	20E	0.45901	0.728834	20E
AGAP001967	0.489085	-0.258519	Mated	NA	0.548057	Virgin	0.908332	0.248838	Virgin	NA	-0.130433	Virgin	0.846941	0.0759091	20E	0.45901	0.71029	20E
AGAP003025	0.245796	0.20477	Virgin	0.985692	0.0088865	Virgin	0.609303	0.659959	Virgin	0.272947	-0.336828	Virgin	0.894239	0.0264943	20E	0.45901	0.573959	20E
AGAP000262	0.81481	0.110835	Virgin	NA	-1.30183	Mated	0.924957	-0.204478	Mated	NA	0.286882	Virgin	0.911787	-0.0509238	10%EtOH	0.45901	-0.648449	Control
AGAP008871	0.870928	0.0938341	Virgin	0.797263	0.284481	Virgin	0.747204	0.496876	Virgin	0.416292	-0.322331	Virgin	0.147334	-0.415188	10%EtOH	0.459017	-0.584478	Control
AGAP009921	0.924458	-0.0592605	Mated	0.352944	0.913038	Virgin	0.367007	-0.94238	Mated	0.778108	0.158533	Virgin	0.00361103	-0.604165	10%EtOH	0.459845	-0.590214	Control
AGAP009037	0.9672	-0.0231009	Mated	0.950294	-0.036611	Mated	0.811238	-0.411707	Mated	0.715462	0.162131	Virgin	0.0320771	-0.40381	10%EtOH	0.459845	-0.616888	Control
AGAP000618	0.884376	0.0445974	Virgin	0.757009	0.176924	Virgin	0.564453	0.700237	Virgin	0.240835	-0.352987	Virgin	0.112135	0.245379	20E	0.459845	0.49013	20E
AGAP005883	0.889783	-0.0821055	Mated	0.883932	-0.139498	Mated	0.425666	-0.738271	Mated	0.277048	0.307555	Virgin	0.176866	-0.302462	10%EtOH	0.459845	-0.531032	Control
AGAP003565	0.937597	0.0487513	Virgin	NA	-0.121147	Mated	0.978761	-0.0566322	Mated	NA	-0.0087205	Virgin	0.214581	-0.231823	10%EtOH	0.459845	-0.658742	Control
AGAP002896	0.781795	0.156747	Virgin	0.907607	0.169633	Virgin	0.990302	-0.0266577	Mated	0.774514	-0.148274	Virgin	0.366855	-0.338933	10%EtOH	0.459845	-0.587955	Control
AGAP009645	0.837371	-0.0552387	Mated	0.920368	0.0803854	Virgin	0.840383	-0.267172	Mated	0.816438	0.0691547	Virgin	0.517243	-0.11114	10%EtOH	0.459845	-0.425373	Control
AGAP003931	0.945064	-0.0289453	Mated	0.311364	-0.873695	Mated	0.220077	-0.750695	Mated	0.126276	0.520239	Virgin	0.609588	0.102261	20E	0.459845	-0.298347	Control
AGAP011958	0.0874331	-0.447378	Mated	NA	-0.818408	Mated	0.805594	-0.385546	Mated	NA	0.650882	Virgin	0.831239	-0.0883326	10%EtOH	0.459845	-0.697798	Control
AGAP005988	0.36688	-0.282717	Mated	0.534129	-0.592279	Mated	0.99983	0.000497988	Virgin	0.672972	0.213453	Virgin	0.832063	0.0996823	20E	0.459845	-0.658799	Control
AGAP003817	0.994646	-0.00315625	Mated	0.925855	0.0455504	Virgin	0.969112	-0.0438402	Mated	0.912369	0.0248463	Virgin	0.00037247	-0.36884	10%EtOH	0.460774	-0.428144	Control
AGAP003332	0.93709	-0.0573896	Mated	NA	-0.237642	Mated	0.986634	0.0450134	Virgin	NA	0.0534474	Virgin	0.0008685	-0.90702	10%EtOH	0.460774	-0.722889	Control
AGAP006017	0.902538	0.0729543	Virgin	0.710271	-0.427088	Mated	0.675664	-0.556467	Mated	0.318633	0.402125	Virgin	0.0129753	-0.608058	10%EtOH	0.460774	-0.600149	Control
AGAP012363	0.808648	0.116746	Virgin	NA	-0.0757693	Mated	0.807124	-0.408622	Mated	NA	0.212876	Virgin	0.0217751	-0.491976	10%EtOH	0.460774	-0.61557	Control
AGAP004143	0.798544	0.100968	Virgin	0.968929	-0.0451661	Mated	0.897149	-0.273714	Mated	0.831129	0.118669	Virgin	0.0352093	-0.476804	10%EtOH	0.460774	-0.69139	Control
AGAP000090	0.648697	-0.218388	Mated	0.992101	-0.0105612	Mated	0.982896	-0.0525566	Mated	0.882587	0.0928462	Virgin	0.0423428	-0.56633	10%EtOH	0.460774	-0.651468	Control
AGAP005334	0.988923	-0.0132839	Mated	0.674658	-0.567713	Mated	0.789354	-0.478935	Mated	0.561505	0.316942	Virgin	0.104517	0.471226	20E	0.460774	0.712952	20E
AGAP011082	0.102782	0.331899	Virgin	0.781742	0.275891	Virgin	0.982668	0.0449708	Virgin	0.555267	-0.224494	Virgin	0.13088	-0.337738	10%EtOH	0.460774	-0.490292	Control
AGAP007297	0.85596	0.0545273	Virgin	0.612393	0.282137	Virgin	0.522385	0.723826	Virgin	0.153534	-0.39966	Virgin	0.327173	0.173861	20E	0.460774	0.49694	20E
AGAP007201	0.546809	0.155122	Virgin	0.797732	0.159138	Virgin	0.457087	0.945198	Virgin	0.180408	-0.461745	Virgin	0.571611	0.110971	20E	0.460774	0.569128	20E
AGAP001513	0.51622	0.208775	Virgin	0.881125	-0.125592	Mated	0.978761	-0.0648931	Mated	0.874967	0.0772	Virgin	0.643559	-0.134742	10%EtOH	0.460774	-0.611239	Control
AGAP008285	0.924458	0.0425493	Virgin	NA	0.128908	Virgin	0.559539	-0.744135	Mated	0.56141	0.180494	Virgin	0.687981	-0.101595	10%EtOH	0.460774	-0.597294	Control
AGAP006119	0.319263	-0.188515	Mated	0.989195	0.00863959	Virgin	0.914819	-0.143092	Mated	0.724675	0.0875509	Virgin	0.782106	0.0584911	20E	0.460774	0.443087	20E
AGAP004717	0.664562	0.184187	Virgin	NA	-0.00386207	Mated	0.923544	0.163162	Virgin	NA	-0.147879	Virgin	0.838509	0.0901087	20E	0.460774	0.586025	20E
AGAP007988	0.891202	-0.0737919	Mated	NA	0.497779	Virgin	0.642074	0.685664	Virgin	NA	-0.384567	Virgin	0.984408	-0.0075702	10%EtOH	0.460774	0.564635	20E
AGAP005335	0.520388	0.2464	Virgin	0.617129	-0.661538	Mated	0.882395	-0.289696	Mated	0.723171	0.211603	Virgin	0.0551542	0.441804	20E	0.460846	0.683805	20E
AGAP028125	0.705029	-0.110499	Mated	0.987123	-0.0131343	Mated	0.680952	-0.566285	Mated	0.53394	0.215396	Virgin	0.312684	-0.206005	10%EtOH	0.460846	-0.593696	Control
AGAP001182	0.797666	-0.0857639	Mated	0.661099	-0.420174	Mated	0.678843	0.611401	Virgin	0.86468	-0.0936182	Virgin	0.413204	0.138667	20E	0.460846	0.593843	20E
AGAP012493	0.209287	0.217789	Virgin	0.654512	0.356398	Virgin	0.811848	0.328427	Virgin	0.366716	-0.280104	Virgin	0.502325	0.112596	20E	0.460846	0.574609	20E
AGAP005230	0.951659	-0.0495557	Mated	NA	0.125585	Virgin	0.786057	-0.50422	Mated	NA	0.409623	Virgin	0.563447	-0.20789	10%EtOH	0.460846	-0.609885	Control
AGAP011755	0.817643	0.139739	Virgin	0.724374	-0.251219	Mated	0.939165	-0.159424	Mated	NA	0.101909	Virgin	0.575406	-0.226075	10%EtOH	0.460846	-0.696262	Control
AGAP007256	0.924458	-0.0410788	Mated	0.52809	-0.429631	Mated	0.917958	-0.200502	Mated	0.57153	0.21403	Virgin	0.0244094	-0.317455	10%EtOH	0.460974	-0.602571	Control
AGAP003843	0.786619	0.0607137	Virgin	0.695574	0.181802	Virgin	0.794361	0.318918	Virgin	0.340578	-0.215664	Virgin	0.32624	0.150439	20E	0.462204	0.370832	20E
AGAP011130	0.800641	0.0529887	Virgin	0.897012	0.0808335	Virgin	0.747897	0.308753	Virgin	0.351458	-0.181517	Virgin	0.268562	0.154562	20E	0.462362	0.480604	20E
AGAP001557	0.64995	-0.211408	Mated	0.389655	-0.91336	Mated	0.708975	-0.614978	Mated	0.224921	0.563593	Virgin	0.532483	-0.213332	10%EtOH	0.462571	-0.687176	Control
AGAP003255	0.818487	0.117638	Virgin	NA	-0.608116	Mated	0.718538	0.625114	Virgin	NA	-0.105255	Virgin	0.962622	0.0241793	20E	0.462571	0.718802	20E
AGAP001400	0.944135	-0.0409894	Mated	NA	0.262719	Virgin	0.997948	-0.00291947	Mated	0.894005	-0.0469938	Virgin	0.0502947	-0.417632	10%EtOH	0.46275	0.541486	20E
AGAP009043	0.972411	0.0221632	Virgin	0.943826	-0.0673109	Mated	0.924957	-0.171122	Mated	0.884708	0.055425	Virgin	0.101143	-0.246991	10%EtOH	0.463276	-0.646648	Control
AGAP002900	0.913774	-0.0434162	Mated	0.910026	-0.075388	Mated	0.786057	-0.348767	Mated	0.58995	0.138706	Virgin	0.0708053	-0.2903	10%EtOH	0.464444	-0.503889	Control
AGAP000397	0.398578	0.288675	Virgin	NA	0.563786	Virgin	0.742195	-0.534529	Mated	0.896289	-0.0828672	Virgin	0.0603269	-0.28617	10%EtOH	0.464524	-0.644742	Control
AGAP009673	0.626192	-0.128805	Mated	0.961483	-0.0306265	Mated	0.695085	0.477742	Virgin	0.632255	-0.144274	Virgin	0.469003	0.113763	20E	0.465314	0.515642	20E
AGAP008184	0.718015	0.134112	Virgin	0.43848	-0.500155	Mated	0.661064	-0.626533	Mated	0.346214	0.321811	Virgin	0.978966	0.0087736	20E	0.465314	-0.61078	Control
AGAP012523	0.708085	-0.0852087	Mated	0.944284	-0.0325976	Mated	0.674598	0.376816	Virgin	0.555267	-0.109131	Virgin	0.0538923	0.217564	20E	0.466762	0.490401	20E
AGAP009798	0.00035859	-0.406949	Mated	0.352765	-0.470544	Mated	0.997948	-0.00454752	Mated	0.333323	0.260469	Virgin	0.748901	0.0617417	20E	0.467247	-0.429179	Control
AGAP013747	0.749042	-0.107716	Mated	0.97878	-0.0179897	Mated	0.876203	0.234886	Virgin	0.891004	-0.0576335	Virgin	0.17693	0.2103	20E	0.46788	0.50625	20E
AGAP013519	0.719318	-0.140937	Mated	0.608244	0.309396	Virgin	0.581297	0.715297	Virgin	0.335895	-0.327981	Virgin	0.0303749	0.415664	20E	0.468041	0.611658	20E
AGAP005018	0.316906	-0.193904	Mated	0.669752	-0.209409	Mated	0.732813	0.36756	Virgin	0.982084	-0.0098912	Virgin	0.167335	0.233803	20E	0.468222	0.49347	20E
AGAP004942	0.858294	-0.0470592	Mated	0.706508	0.235528	Virgin	0.790333	-0.277683	Mated	0.887441	0.0429101	Virgin	0.478073	-0.109856	10%EtOH	0.468222	-0.455883	Control
AGAP011846	0.871736	0.035864	Virgin	0.458272	0.656951	Virgin	0.457087	1.02278	Virgin	0.140625	-0.608745	Virgin	0.792505	0.0544512	20E	0.468222	0.603082	20E
AGAP006142	0.0370334	-0.445571	Mated	0.124364	-0.846933	Mated	0.951117	-0.108952	Mated	0.180408	0.452771	Virgin	0.922473	-0.0336922	10%EtOH	0.468222	-0.550497	Control
AGAP005858	0.500681	-0.182346	Mated	0.545417	-0.340547	Mated	0.857247	0.224843	Virgin	0.803356	0.0779352	Virgin	0.24948	0.226256	20E	0.469252	0.488784	20E
AGAP003734	0.966929	0.0364107	Virgin	NA	-0.854964	Mated	0.694697	0.67646	Virgin	NA	0.00721663	Virgin	0.104396	0.475558	20E	0.470221	0.719725	20E
AGAP004323	0.813299	-0.117027	Mated	0.966967	-0.0338116	Mated	0.986476	-0.0377795	Mated	0.804822	0.0911476	Virgin	0.0122576	-0.539331	10%EtOH	0.471483	-0.615629	Control
AGAP007605	0.6382	0.0922705	Virgin	0.378701	-0.42128	Mated	0.940946	-0.114204	Mated	0.744779	0.115814	Virgin	0.706702	-0.0760951	10%EtOH	0.471483	-0.546261	Control
AGAP002915	0.697719	-0.1722	Mated	0.198523	-0.733454	Mated	0.832906	-0.352257	Mated	0.293739	0.384436	Virgin	0.124297	-0.419451	10%EtOH	0.471875	-0.628635	Control
AGAP008822	3.26e-05	-0.353267	Mated	0.90819	0.121357	Virgin	0.862291	0.280638	Virgin	0.891711	-0.0673347	Virgin	0.00379929	0.329392	20E	0.473439	0.612455	20E
AGAP005241	0.880783	-0.0915566	Mated	0.389655	-0.766183	Mated	0.789917	-0.46327	Mated	0.335052	0.418891	Virgin	0.910296	-0.054026	10%EtOH	0.473439	-0.677413	Control
AGAP005352	0.982537	0.0160265	Virgin	0.797263	-0.164306	Mated	0.711148	-0.495469	Mated	0.335895	0.287048	Virgin	0.00342602	-0.532963	10%EtOH	0.473529	-0.567724	Control
AGAP011442	0.19795	-0.300458	Mated	0.348311	-0.743767	Mated	0.809954	0.346648	Virgin	0.612699	0.206128	Virgin	0.0161507	0.428994	20E	0.473529	0.495848	20E
AGAP000926	0.962254	0.0326672	Virgin	0.494978	-0.442065	Mated	0.937467	0.141892	Virgin	0.928071	0.044941	Virgin	0.0346649	-0.339352	10%EtOH	0.473529	-0.532704	Control
AGAP007869	0.000105574	-0.593219	Mated	NA	0.659563	Virgin	0.718538	0.583706	Virgin	0.610728	-0.249538	Virgin	0.220843	0.244254	20E	0.473529	0.526149	20E
AGAP007600	0.9093	-0.0578919	Mated	0.91889	0.115654	Virgin	0.708975	-0.550455	Mated	0.672972	0.171008	Virgin	0.262834	-0.228614	10%EtOH	0.473529	-0.649627	Control
AGAP004266	0.922619	0.0464252	Virgin	0.580665	0.645803	Virgin	0.99983	-0.000819024	Mated	0.668115	-0.227387	Virgin	0.334839	0.173374	20E	0.473529	-0.695513	Control
AGAP004983	0.898864	0.0771281	Virgin	NA	0.451051	Virgin	0.79899	0.390355	Virgin	0.332929	-0.344088	Virgin	0.749987	0.109581	20E	0.473529	0.671439	20E
AGAP007141	NA	0.0338855	Virgin	0.949353	0.0988885	Virgin	0.99592	-0.0184757	Mated	0.969519	-0.0305305	Virgin	NA	-0.137243	10%EtOH	0.473529	-0.667982	Control
AGAP011644	0.0102667	0.278946	Virgin	0.635755	-0.262125	Mated	0.817785	-0.27987	Mated	0.851815	0.0611995	Virgin	0.502469	-0.0960987	10%EtOH	0.474527	-0.400229	Control
AGAP012200	0.85596	-0.0931806	Mated	NA	-0.324962	Mated	0.527464	0.65876	Virgin	NA	-0.145055	Virgin	0.244934	0.246314	20E	0.475769	0.55614	20E
AGAP003633	0.665322	-0.118065	Mated	0.805605	0.130235	Virgin	0.958107	-0.0825041	Mated	0.966024	0.016956	Virgin	0.383678	-0.128224	10%EtOH	0.475769	-0.501913	Control
AGAP002989	0.884888	0.0811618	Virgin	NA	0.561067	Virgin	0.978857	-0.0671056	Mated	0.912437	-0.0790694	Virgin	0.564342	0.222714	20E	0.475769	-0.684279	Control
AGAP009210	1.09e-12	0.571504	Virgin	0.881125	0.156625	Virgin	0.674598	0.546469	Virgin	0.161729	-0.457825	Virgin	1.32e-06	-0.420912	10%EtOH	0.4761	-0.368045	Control
AGAP000707	0.924458	0.0697066	Virgin	0.558589	-0.494436	Mated	0.996654	-0.0114167	Mated	0.900122	0.079421	Virgin	3.39e-06	-1.01868	10%EtOH	0.4761	-0.683644	Control
AGAP001583	0.926492	0.0565089	Virgin	0.743819	-0.276285	Mated	0.825029	0.423735	Virgin	0.820652	-0.138801	Virgin	0.00033482	-0.61005	10%EtOH	0.4761	-0.676283	Control
AGAP006280	0.689408	0.150574	Virgin	0.333197	0.923343	Virgin	0.471328	-0.999378	Mated	0.962839	-0.034455	Virgin	0.00185968	-0.642037	10%EtOH	0.4761	-0.668204	Control
AGAP008615	0.8652	-0.0746371	Mated	0.660288	0.395592	Virgin	0.893892	0.240141	Virgin	0.568963	-0.222814	Virgin	0.00517939	0.317814	20E	0.4761	0.517432	20E
AGAP002901	0.993408	0.00528853	Virgin	0.997386	0.00100597	Virgin	0.747897	0.38258	Virgin	0.585365	-0.152969	Virgin	0.0111151	0.367048	20E	0.4761	0.50349	20E
AGAP003763	0.729872	0.0999235	Virgin	0.36915	0.513524	Virgin	0.736976	0.465275	Virgin	0.196586	-0.398504	Virgin	0.0228943	0.364658	20E	0.4761	0.527842	20E
AGAP008376	0.937079	0.0182091	Virgin	0.686497	-0.186928	Mated	0.718538	0.388479	Virgin	0.672972	-0.117367	Virgin	0.0332254	0.207983	20E	0.4761	0.430552	20E
AGAP010517	0.577387	0.138269	Virgin	0.669505	0.358897	Virgin	0.457087	0.995289	Virgin	0.158656	-0.539	Virgin	0.0595689	0.272954	20E	0.4761	0.549859	20E
AGAP000767	0.891216	0.0540619	Virgin	0.704834	-0.19697	Mated	0.868183	-0.235244	Mated	0.769528	0.0962956	Virgin	0.161526	-0.243629	10%EtOH	0.4761	-0.486032	Control
AGAP005509	0.611157	0.158116	Virgin	NA	0.304537	Virgin	0.809954	-0.42258	Mated	NA	0.0117035	Virgin	0.184536	0.261747	20E	0.4761	0.67931	20E
AGAP008017	0.533996	0.168225	Virgin	0.822648	-0.210032	Mated	0.954809	-0.117345	Mated	0.893047	0.0767689	Virgin	0.192693	-0.352746	10%EtOH	0.4761	-0.625793	Control
AGAP002175	0.686239	-0.0744449	Mated	0.557588	-0.170798	Mated	0.786057	0.25475	Virgin	0.943602	-0.0160881	Virgin	0.228162	0.121971	20E	0.4761	0.394321	20E
AGAP000906	0.231523	-0.184479	Mated	0.311364	-0.544509	Mated	0.664537	0.553857	Virgin	0.986841	0.0102802	Virgin	0.266065	0.159487	20E	0.4761	0.602182	20E
AGAP008572	0.688486	0.170177	Virgin	NA	0.43638	Virgin	0.527464	0.909149	Virgin	0.169009	-0.55884	Virgin	0.277178	0.265206	20E	0.4761	0.608325	20E
AGAP002283	0.507502	-0.112306	Mated	0.983941	-0.0162201	Mated	0.527464	0.515325	Virgin	0.544683	-0.153737	Virgin	0.313611	0.113972	20E	0.4761	0.435845	20E
AGAP011536	0.743652	0.118358	Virgin	0.668401	0.2535	Virgin	0.680952	0.538361	Virgin	0.281653	-0.310486	Virgin	0.374194	0.194094	20E	0.4761	0.435814	20E
AGAP008074	0.956189	-0.0234674	Mated	0.845437	-0.0860963	Mated	0.742195	0.340671	Virgin	0.604765	-0.110336	Virgin	0.394668	0.128822	20E	0.4761	0.392305	20E
AGAP005226	0.679302	0.15739	Virgin	NA	0.0451683	Virgin	0.527464	0.735439	Virgin	0.258353	-0.36744	Virgin	0.440148	0.180371	20E	0.4761	0.612261	20E
AGAP001646	0.960089	-0.0237759	Mated	0.830941	-0.124689	Mated	0.660455	-0.658304	Mated	0.35256	0.263541	Virgin	0.532483	-0.116863	10%EtOH	0.4761	-0.607803	Control
AGAP027994	0.373144	0.224965	Virgin	NA	-0.405826	Mated	0.844695	0.351954	Virgin	0.887199	-0.0858435	Virgin	0.569982	0.152642	20E	0.4761	0.668674	20E
AGAP007382	0.713508	-0.103963	Mated	0.943826	-0.0702997	Mated	0.934292	-0.0978811	Mated	0.722738	0.0854131	Virgin	0.569995	-0.131523	10%EtOH	0.4761	0.565447	20E
AGAP004273	0.0898583	-0.160466	Mated	0.951516	-0.0495213	Mated	0.964292	-0.0715985	Mated	0.839193	0.0641416	Virgin	0.633903	-0.0553077	10%EtOH	0.4761	-0.374016	Control
AGAP008932	0.714987	-0.0769589	Mated	0.768106	-0.159496	Mated	0.938617	-0.120204	Mated	0.722738	0.106027	Virgin	0.757372	-0.0590595	10%EtOH	0.4761	-0.508222	Control
AGAP004564	0.964011	0.0345818	Virgin	NA	0.0541588	Virgin	0.67247	0.656753	Virgin	NA	-0.300665	Virgin	0.824567	0.0785563	20E	0.4761	0.603804	20E
AGAP009595	1.23e-09	-1.08823	Mated	0.877797	0.221143	Virgin	0.809954	-0.386109	Mated	0.458625	0.335889	Virgin	0.836544	0.0995528	20E	0.4761	-0.649776	Control
AGAP006194	0.000226348	-0.857348	Mated	0.925703	-0.171001	Mated	NA	0.183412	Virgin	0.856715	0.112109	Virgin	0.862668	0.0743803	20E	0.4761	-0.540453	Control
AGAP008828	0.963613	-0.028506	Mated	NA	-0.0776127	Mated	0.544826	0.747892	Virgin	0.449217	-0.256202	Virgin	0.954945	-0.0176397	10%EtOH	0.4761	0.518483	20E
AGAP007961	0.293804	0.288647	Virgin	0.943826	0.137586	Virgin	0.987174	0.0365714	Virgin	0.598875	-0.296855	Virgin	NA	0.180621	20E	0.4761	-0.625661	Control
AGAP004447	0.605447	0.212256	Virgin	NA	0.17709	Virgin	0.794829	0.422239	Virgin	NA	-0.309263	Virgin	0.0891238	0.495575	20E	0.477326	-0.555328	Control
AGAP005561	0.959417	-0.0223515	Mated	0.974105	-0.0204155	Mated	0.67247	0.38587	Virgin	0.444363	-0.133964	Virgin	0.145479	0.209893	20E	0.477326	0.396267	20E
AGAP003785	0.0989097	0.246052	Virgin	0.730776	0.258169	Virgin	0.718538	0.507858	Virgin	0.259426	-0.381281	Virgin	0.525378	-0.0957465	10%EtOH	0.477326	0.528125	20E
AGAP007375	0.837535	-0.124861	Mated	0.889592	0.174495	Virgin	0.939252	0.0992875	Virgin	0.837505	0.11092	Virgin	2.97e-08	-1.37181	10%EtOH	0.477984	-0.548906	Control
AGAP005652	0.322943	0.231763	Virgin	0.963579	-0.0259623	Mated	0.917958	-0.16941	Mated	0.975504	-0.0143522	Virgin	0.00023414	-0.578175	10%EtOH	0.477984	-0.469093	Control
AGAP008476	0.959417	-0.0458646	Mated	0.891381	0.146352	Virgin	0.924966	-0.155692	Mated	0.64502	0.218314	Virgin	0.00048501	-0.864027	10%EtOH	0.477984	-0.555614	Control
AGAP004709	0.865841	0.0777895	Virgin	0.985692	0.0137776	Virgin	0.678843	0.594071	Virgin	0.424725	-0.279116	Virgin	0.0413818	0.295617	20E	0.477984	0.571778	20E
AGAP009191	0.914058	0.0489136	Virgin	NA	0.745827	Virgin	0.581297	0.696679	Virgin	0.231577	-0.463602	Virgin	0.715379	0.085175	20E	0.477984	0.572222	20E
AGAP001890	0.740101	0.132011	Virgin	0.736115	-0.411103	Mated	0.457087	0.777868	Virgin	0.712234	-0.181183	Virgin	0.816317	-0.0617989	10%EtOH	0.477984	0.476674	20E
AGAP009199	0.864831	0.0613249	Virgin	0.910026	-0.0771061	Mated	0.892278	0.158434	Virgin	0.747743	-0.0716554	Virgin	0.877312	0.029818	20E	0.477984	0.410879	20E
AGAP002892	0.881135	-0.0354972	Mated	0.802931	0.123327	Virgin	0.924957	-0.13041	Mated	0.976328	-0.0113551	Virgin	0.879216	0.021537	20E	0.477984	-0.477125	Control
AGAP006541	0.832567	0.0484987	Virgin	0.881125	-0.0928431	Mated	0.872184	0.234967	Virgin	0.739704	-0.106121	Virgin	0.952506	0.0106071	20E	0.477984	0.471952	20E
AGAP003638	0.0676125	-0.297186	Mated	0.863571	-0.166758	Mated	0.941521	0.135637	Virgin	0.896289	0.0714319	Virgin	0.0298778	-0.339791	10%EtOH	0.478502	-0.617479	Control
AGAP000025	0.890884	-0.0633609	Mated	0.675533	0.225661	Virgin	0.785636	-0.448195	Mated	0.672972	0.177787	Virgin	0.0648475	-0.412242	10%EtOH	0.478502	-0.627556	Control
AGAP002608	0.961081	0.0176909	Virgin	0.987123	-0.00885887	Mated	0.695085	0.385471	Virgin	0.392474	-0.168829	Virgin	0.11932	0.150087	20E	0.478502	0.394995	20E
AGAP007185	0.765516	0.147695	Virgin	0.973424	-0.058451	Mated	0.875563	0.288889	Virgin	0.672972	-0.233687	Virgin	0.122405	-0.490683	10%EtOH	0.478502	-0.638543	Control
AGAP011852	0.810819	-0.0587724	Mated	0.973424	0.0275719	Virgin	0.503194	0.870675	Virgin	0.317274	-0.348368	Virgin	0.14815	0.205166	20E	0.478502	0.508077	20E
AGAP012096	0.720065	0.0878963	Virgin	0.650667	0.207339	Virgin	0.702687	0.474405	Virgin	0.265234	-0.28132	Virgin	0.149838	0.181557	20E	0.478502	0.459265	20E
AGAP012653	0.452315	-0.228667	Mated	NA	0.0919372	Virgin	0.817785	-0.341192	Mated	NA	0.141685	Virgin	0.201458	0.396795	20E	0.478502	-0.621508	Control
AGAP006650	0.769631	0.123027	Virgin	0.931236	0.0777613	Virgin	0.747011	0.432538	Virgin	0.436448	-0.247957	Virgin	0.26024	0.207449	20E	0.478502	0.481532	20E
AGAP002276	0.960391	-0.0315599	Mated	NA	0.24311	Virgin	0.924957	0.182577	Virgin	NA	-0.0805289	Virgin	0.743998	-0.0856375	10%EtOH	0.478502	0.562054	20E
AGAP002534	0.794915	-0.0829544	Mated	0.673626	0.369111	Virgin	0.780589	-0.296182	Mated	0.945373	0.0285406	Virgin	0.779886	0.0506579	20E	0.478502	0.454356	20E
AGAP003760	0.557355	-0.169587	Mated	0.66505	0.484644	Virgin	0.217395	1.29187	Virgin	0.1866	-0.572116	Virgin	0.935432	-0.027312	10%EtOH	0.478502	0.633289	20E
AGAP002645	0.0272513	-0.346301	Mated	0.987123	-0.019572	Mated	0.154171	-1.03095	Mated	0.140625	0.542056	Virgin	0.972439	0.0103631	20E	0.478502	-0.508716	Control
AGAP012436	0.527836	0.181321	Virgin	0.878444	0.246785	Virgin	0.713462	0.584635	Virgin	0.447959	-0.360262	Virgin	0.692165	0.11634	20E	0.478521	0.703133	20E
AGAP001930	0.741102	0.0851986	Virgin	0.90669	0.0735184	Virgin	0.793161	-0.376921	Mated	0.805195	0.0910788	Virgin	0.583522	-0.0646882	10%EtOH	0.480715	-0.461465	Control
AGAP001721	0.0167562	-0.230682	Mated	0.921942	-0.113596	Mated	0.844416	0.281773	Virgin	0.983626	-0.0122832	Virgin	0.0046083	0.290357	20E	0.481705	0.51165	20E
AGAP010767	0.822209	0.110751	Virgin	0.547557	-0.392072	Mated	0.925188	-0.184804	Mated	0.793894	0.133486	Virgin	0.0277836	-0.521998	10%EtOH	0.481705	-0.575627	Control
AGAP005898	0.910807	0.0633115	Virgin	0.906659	-0.101011	Mated	0.73752	-0.432152	Mated	0.416292	0.245176	Virgin	0.0477702	-0.394528	10%EtOH	0.481705	-0.505997	Control
AGAP007522	0.411158	-0.188552	Mated	0.759405	0.178382	Virgin	0.986476	-0.021315	Mated	0.980523	0.00849719	Virgin	0.0552354	0.334015	20E	0.481705	0.397322	20E
AGAP003551	0.382842	-0.141804	Mated	0.752005	-0.218354	Mated	0.522385	0.562312	Virgin	0.720303	-0.109803	Virgin	0.0727733	0.290932	20E	0.481705	0.47911	20E
AGAP007538	0.149436	0.241623	Virgin	0.201688	-0.869986	Mated	0.950561	0.11091	Virgin	0.779704	0.132078	Virgin	0.087447	-0.318835	10%EtOH	0.481705	-0.5104	Control
AGAP011583	0.900544	0.0677321	Virgin	0.877724	0.155222	Virgin	0.918743	-0.15483	Mated	0.908278	0.0503917	Virgin	0.130364	-0.367487	10%EtOH	0.481705	-0.511768	Control
AGAP010219	0.699248	-0.198672	Mated	0.415244	0.871001	Virgin	0.9409	0.151507	Virgin	0.835254	-0.134705	Virgin	0.150678	0.382254	20E	0.481705	0.604284	20E
AGAP011603	0.00139523	-0.584827	Mated	0.605563	-0.450784	Mated	0.875563	-0.278938	Mated	0.304785	0.402879	Virgin	0.350898	-0.172887	10%EtOH	0.481705	-0.560552	Control
AGAP003730	0.698677	0.130356	Virgin	0.545417	-0.418024	Mated	0.506469	-0.52845	Mated	0.331556	0.242004	Virgin	0.61699	-0.103887	10%EtOH	0.481705	-0.581414	Control
AGAP003886	0.800891	-0.105504	Mated	0.534496	-0.540997	Mated	0.855459	-0.291772	Mated	0.439879	0.287764	Virgin	0.663473	0.10001	20E	0.481705	-0.482673	Control
AGAP011043	0.933341	0.0626036	Virgin	NA	-0.663509	Mated	0.303925	-1.2898	Mated	NA	0.583282	Virgin	0.940929	-0.0342654	10%EtOH	0.481705	-0.687284	Control
AGAP009727	0.39599	0.290466	Virgin	0.953498	0.0998034	Virgin	0.901359	-0.239957	Mated	0.964614	-0.035764	Virgin	0.966949	-0.0216198	10%EtOH	0.481705	-0.605294	Control
AGAP003447	0.972411	-0.0234808	Mated	NA	0.279706	Virgin	0.97295	0.0631602	Virgin	NA	-0.0714345	Virgin	0.585468	0.167544	20E	0.481802	0.525731	20E
AGAP010287	0.775531	0.160287	Virgin	NA	0.132734	Virgin	0.80048	0.474395	Virgin	NA	-0.338466	Virgin	0.766885	0.133787	20E	0.481802	0.677668	20E
AGAP001945	0.942645	0.0556309	Virgin	NA	0.523634	Virgin	0.865938	-0.257171	Mated	NA	-0.0941859	Virgin	0.116168	0.525715	20E	0.483931	-0.631486	Control
AGAP011061	0.89989	-0.0704979	Mated	0.802931	-0.181627	Mated	0.457087	0.807724	Virgin	0.529547	-0.214902	Virgin	0.613906	0.112505	20E	0.483931	0.494555	20E
AGAP011932	0.965179	-0.0319013	Mated	0.667672	-0.277444	Mated	0.829132	-0.396528	Mated	0.613749	0.226478	Virgin	0.00104231	-0.618654	10%EtOH	0.485602	-0.63324	Control
AGAP011302	0.462804	-0.18738	Mated	0.140163	-0.626926	Mated	0.908821	0.180365	Virgin	0.62011	0.160449	Virgin	0.00723181	0.313	20E	0.485602	0.478507	20E
AGAP003328	0.902932	0.0632258	Virgin	0.882253	0.089316	Virgin	0.564453	0.793465	Virgin	0.308369	-0.369191	Virgin	0.0118208	0.393361	20E	0.485602	0.590595	20E
AGAP004087	0.67962	-0.108712	Mated	0.921329	-0.0481924	Mated	0.939101	0.070818	Virgin	0.992863	0.0027809	Virgin	0.484246	0.0937469	20E	0.485602	0.368267	20E
AGAP005595	0.865373	-0.0735361	Mated	0.816374	-0.249184	Mated	0.914819	-0.221217	Mated	0.554111	0.265709	Virgin	0.494333	-0.187279	10%EtOH	0.485602	-0.635515	Control
AGAP001284	0.837535	0.115615	Virgin	NA	-0.631174	Mated	0.997106	0.00914143	Virgin	NA	0.160637	Virgin	0.517199	0.209687	20E	0.485602	0.62995	20E
AGAP003091	0.156787	-0.347127	Mated	0.88402	0.118845	Virgin	0.527464	0.708637	Virgin	0.62952	-0.17675	Virgin	0.520641	0.151373	20E	0.485602	0.411837	20E
AGAP028499	0.997145	-0.00263661	Mated	0.983245	-0.0179046	Mated	0.595389	0.749064	Virgin	0.427351	-0.299764	Virgin	0.00479569	0.454226	20E	0.485801	0.539956	20E
AGAP007181	0.665322	0.142027	Virgin	0.151272	-0.690061	Mated	0.762256	-0.445859	Mated	0.417958	0.29659	Virgin	0.0110803	-0.433774	10%EtOH	0.485801	-0.556465	Control
AGAP000832	0.623926	-0.114901	Mated	0.689615	0.164593	Virgin	0.749624	0.330103	Virgin	0.482124	-0.153348	Virgin	0.0578405	0.209888	20E	0.485877	0.37408	20E
AGAP007112	0.0100724	0.267781	Virgin	0.229948	1.00215	Virgin	0.432057	-1.01289	Mated	0.970885	-0.0261349	Virgin	0.0685366	-0.220006	10%EtOH	0.485877	-0.540263	Control
AGAP002464	0.574201	-0.0853875	Mated	0.547438	-0.459618	Mated	0.966037	0.0702629	Virgin	0.735154	0.12478	Virgin	0.093237	0.163071	20E	0.485877	0.465586	20E
AGAP012008	0.482834	-0.128982	Mated	0.142651	-0.868663	Mated	0.74931	-0.472738	Mated	0.195652	0.456261	Virgin	0.378607	-0.173331	10%EtOH	0.485877	-0.532778	Control
AGAP008288	0.664727	0.119512	Virgin	0.325475	-0.523351	Mated	0.825029	-0.360727	Mated	0.552468	0.226301	Virgin	0.0027258	-0.526877	10%EtOH	0.486684	-0.56007	Control
AGAP003428	0.830229	-0.111125	Mated	0.954716	-0.0259845	Mated	0.924957	-0.171684	Mated	0.700447	0.137932	Virgin	0.00307478	-0.492709	10%EtOH	0.486684	-0.551958	Control
AGAP003635	0.971362	0.0227924	Virgin	0.752005	-0.203798	Mated	0.966037	0.0782166	Virgin	0.983626	0.0115753	Virgin	0.00390075	-0.280346	10%EtOH	0.486684	-0.444772	Control
AGAP010611	0.972411	-0.0307266	Mated	0.402835	0.427021	Virgin	0.917958	-0.207252	Mated	0.887441	0.0801003	Virgin	0.0039574	-0.693865	10%EtOH	0.486684	-0.566254	Control
AGAP007221	0.920234	-0.0542922	Mated	0.890671	0.145557	Virgin	0.981625	0.061911	Virgin	0.909818	-0.0686677	Virgin	0.00970291	-0.376044	10%EtOH	0.486684	0.615453	20E
AGAP005080	0.401404	-0.213541	Mated	0.398958	0.665141	Virgin	0.742383	0.436515	Virgin	0.392566	-0.301227	Virgin	0.07126	0.286455	20E	0.486684	0.507233	20E
AGAP012467	0.504885	-0.263756	Mated	NA	-0.921877	Mated	0.982868	-0.0515256	Mated	NA	0.393409	Virgin	0.143275	-0.387219	10%EtOH	0.486684	-0.692949	Control
AGAP011994	0.811525	0.0797932	Virgin	0.708417	0.179952	Virgin	0.811238	0.332705	Virgin	0.376733	-0.230421	Virgin	0.147559	0.244968	20E	0.486684	0.469637	20E
AGAP003366	0.958708	-0.0353574	Mated	0.954898	-0.061034	Mated	0.809954	-0.441755	Mated	0.530229	0.287816	Virgin	0.15551	-0.422846	10%EtOH	0.486684	-0.669601	Control
AGAP000928	0.472433	-0.163572	Mated	0.956297	-0.0447764	Mated	0.67247	0.430333	Virgin	0.801944	-0.0721286	Virgin	0.239777	0.183288	20E	0.486684	0.416271	20E
AGAP004158	0.18048	-0.198533	Mated	0.929689	0.045947	Virgin	0.46494	0.756971	Virgin	0.369682	-0.245612	Virgin	0.27722	0.179232	20E	0.486684	0.434503	20E
AGAP006941	0.718197	0.110989	Virgin	NA	0.921879	Virgin	0.414847	-1.12463	Mated	0.914989	0.0669014	Virgin	0.341482	-0.163601	10%EtOH	0.486684	-0.636712	Control
AGAP006936	0.912331	0.0301754	Virgin	0.945427	0.0566202	Virgin	0.713462	0.337849	Virgin	0.394317	-0.174348	Virgin	0.608858	0.0765938	20E	0.486684	0.319022	20E
AGAP012351	0.462324	-0.24115	Mated	0.856279	-0.194854	Mated	0.924957	0.196339	Virgin	NA	0.0447414	Virgin	0.792426	-0.0750295	10%EtOH	0.486684	-0.638488	Control
AGAP008157	0.398476	-0.163994	Mated	0.278636	0.62571	Virgin	0.799913	-0.326133	Mated	0.917001	-0.0393993	Virgin	0.806677	-0.0413434	10%EtOH	0.486684	0.504924	20E
AGAP006474	0.51622	-0.152195	Mated	0.0257707	-1.04771	Mated	0.73772	-0.499368	Mated	0.103252	0.562624	Virgin	0.922473	-0.0271625	10%EtOH	0.486684	-0.492208	Control
AGAP004892	0.37862	0.140351	Virgin	0.90734	-0.0998589	Mated	0.917943	0.171952	Virgin	0.804822	-0.0895607	Virgin	0.00264411	-0.310526	10%EtOH	0.487131	-0.424026	Control
AGAP001113	0.459207	0.18429	Virgin	0.541374	0.508611	Virgin	0.680952	0.516065	Virgin	0.172645	-0.430812	Virgin	0.0563676	-0.299102	10%EtOH	0.487338	-0.505872	Control
AGAP009537	0.735161	0.0988656	Virgin	0.486116	0.538001	Virgin	0.747897	0.48712	Virgin	0.282884	-0.409097	Virgin	0.239157	0.205754	20E	0.488231	0.504694	20E
AGAP001225	0.745797	-0.095367	Mated	0.943826	0.0619618	Virgin	0.943648	-0.119409	Mated	0.943545	0.0293118	Virgin	0.713548	-0.0722249	10%EtOH	0.488231	-0.588497	Control
AGAP003445	0.886726	0.0600078	Virgin	0.669752	0.206948	Virgin	0.869882	-0.300588	Mated	0.902705	0.0636475	Virgin	0.00039873	-0.409695	10%EtOH	0.490276	-0.568095	Control
AGAP009389	0.880783	0.0793851	Virgin	0.992582	0.00755714	Virgin	0.923544	0.198517	Virgin	0.803356	-0.122889	Virgin	0.00367461	-0.588926	10%EtOH	0.490276	-0.611862	Control
AGAP001751	0.0754825	-0.376966	Mated	0.768106	0.216748	Virgin	0.935914	0.143341	Virgin	0.950828	0.0315718	Virgin	0.0136537	-0.415349	10%EtOH	0.490276	-0.525083	Control
AGAP009906	0.724683	0.115802	Virgin	0.80282	0.22056	Virgin	0.46494	0.870928	Virgin	0.1866	-0.457872	Virgin	0.140556	0.224625	20E	0.490276	0.599165	20E
AGAP002028	0.998067	-0.00128517	Mated	0.534496	-0.429398	Mated	0.862291	-0.279305	Mated	0.554111	0.212272	Virgin	0.228284	-0.199335	10%EtOH	0.490276	-0.564439	Control
AGAP005134	0.849445	0.0407854	Virgin	0.580952	0.363057	Virgin	0.614405	0.574864	Virgin	0.1866	-0.36677	Virgin	0.340786	0.123331	20E	0.490276	0.405053	20E
AGAP007650	0.0323536	-0.337922	Mated	0.506552	-0.71864	Mated	0.836274	-0.320754	Mated	0.308369	0.417849	Virgin	0.431232	0.226319	20E	0.490276	0.495566	20E
AGAP003768	0.921128	0.0214916	Virgin	0.713955	0.200686	Virgin	0.910322	0.140756	Virgin	0.447241	-0.151938	Virgin	0.586735	0.0773642	20E	0.490276	0.450449	20E
AGAP000078	0.703484	0.158559	Virgin	0.630598	-0.465013	Mated	0.792686	-0.443022	Mated	0.516094	0.269041	Virgin	0.751645	-0.0851836	10%EtOH	0.490276	-0.629825	Control
AGAP028686	0.764187	-0.134088	Mated	0.40456	0.58808	Virgin	0.794829	-0.409495	Mated	0.778949	0.136173	Virgin	0.755421	0.087912	20E	0.490276	0.640018	20E
AGAP003731	0.928058	0.0412219	Virgin	0.643976	-0.351346	Mated	0.850987	-0.214611	Mated	0.546812	0.166402	Virgin	0.190005	0.196494	20E	0.490601	0.379047	20E
AGAP006243	0.674433	-0.107924	Mated	0.583153	-0.434916	Mated	0.310423	-0.635411	Mated	0.147563	0.367626	Virgin	0.876365	-0.0399274	10%EtOH	0.490629	-0.401477	Control
AGAP011663	0.983929	0.0178765	Virgin	NA	0.554062	Virgin	0.85292	-0.305262	Mated	NA	0.0577839	Virgin	0.00543213	-0.732342	10%EtOH	0.490984	-0.597015	Control
AGAP006935	0.807126	0.104981	Virgin	0.542228	0.384208	Virgin	0.761942	-0.439303	Mated	0.899725	0.0617837	Virgin	0.0124233	-0.57776	10%EtOH	0.490984	-0.573617	Control
AGAP001928	0.0998218	0.186178	Virgin	0.233993	0.946598	Virgin	0.288725	-0.958426	Mated	0.962839	-0.0296104	Virgin	0.0204972	-0.27715	10%EtOH	0.490984	-0.429272	Control
AGAP011963	0.944135	0.0444209	Virgin	0.949353	0.062379	Virgin	0.914819	-0.234846	Mated	0.871281	0.0915338	Virgin	0.0249379	-0.53443	10%EtOH	0.490984	-0.648524	Control
AGAP002290	0.635966	0.168261	Virgin	0.949353	0.053511	Virgin	0.948349	-0.127818	Mated	0.997199	0.00363223	Virgin	0.065608	-0.320906	10%EtOH	0.490984	-0.623214	Control
AGAP000888	0.909164	0.0479841	Virgin	0.991352	0.00510388	Virgin	0.664537	0.580863	Virgin	0.392474	-0.255204	Virgin	0.0728147	0.333208	20E	0.490984	0.491983	20E
AGAP007884	0.817643	-0.128759	Mated	NA	-0.362654	Mated	0.899462	0.235578	Virgin	0.9101	0.0586441	Virgin	0.0899534	0.445189	20E	0.490984	0.582995	20E
AGAP005549	0.433569	0.197552	Virgin	0.730776	0.383295	Virgin	0.661064	-0.550144	Mated	0.958645	-0.0301194	Virgin	0.143989	-0.182951	10%EtOH	0.490984	-0.525792	Control
AGAP006224	0.503932	-0.199636	Mated	0.972648	-0.0455991	Mated	0.925073	-0.165214	Mated	0.778108	0.111766	Virgin	0.149838	-0.321731	10%EtOH	0.490984	-0.638778	Control
AGAP010450	0.52475	0.142174	Virgin	0.642403	0.221988	Virgin	0.7616	0.375914	Virgin	0.259426	-0.283865	Virgin	0.182958	0.192587	20E	0.490984	0.449347	20E
AGAP002571	0.515982	-0.154946	Mated	0.66505	-0.220399	Mated	0.869383	0.251282	Virgin	0.983626	0.0100781	Virgin	0.314641	0.165537	20E	0.490984	0.500288	20E
AGAP000598	0.9672	-0.0192438	Mated	0.48713	0.459742	Virgin	0.718538	0.464956	Virgin	0.264021	-0.34139	Virgin	0.39794	0.130919	20E	0.490984	0.463699	20E
AGAP004923	0.791528	-0.137763	Mated	NA	-0.185164	Mated	0.762256	0.502553	Virgin	NA	-0.078277	Virgin	0.469814	-0.247239	10%EtOH	0.490984	0.650276	20E
AGAP011088	0.281063	-0.307913	Mated	0.674658	-0.363925	Mated	0.763044	-0.505028	Mated	NA	0.459104	Virgin	0.506225	-0.161392	10%EtOH	0.490984	-0.611667	Control
AGAP009655	0.634565	0.206406	Virgin	0.352944	0.852454	Virgin	0.811238	-0.365815	Mated	0.840148	0.126432	Virgin	0.557488	-0.186953	10%EtOH	0.490984	-0.381523	Control
AGAP005104	0.944706	0.0470426	Virgin	NA	-0.0621868	Mated	0.855459	0.233558	Virgin	NA	-0.105515	Virgin	0.661278	0.140146	20E	0.490984	0.495636	20E
AGAP000158	0.277762	0.227804	Virgin	0.758305	-0.22344	Mated	0.831033	-0.338858	Mated	0.798524	0.10689	Virgin	0.69815	-0.0787541	10%EtOH	0.490984	-0.492489	Control
AGAP001081	0.837205	0.0736393	Virgin	0.829677	0.153932	Virgin	0.981625	0.0502141	Virgin	0.769045	-0.114738	Virgin	0.86535	-0.0267912	10%EtOH	0.490984	-0.446217	Control
AGAP004285	0.300476	0.280044	Virgin	0.0876519	-1.37361	Mated	0.661064	-0.421351	Mated	0.192777	0.512132	Virgin	0.9599	-0.0201852	10%EtOH	0.490984	-0.635195	Control
AGAP000322	0.984953	-0.0110221	Mated	0.6397	-0.20445	Mated	0.836274	-0.302817	Mated	0.497946	0.182075	Virgin	0.986891	-0.0042657	10%EtOH	0.490984	-0.543342	Control
AGAP002020	0.927197	-0.0344762	Mated	0.920368	0.0634269	Virgin	0.502743	0.79607	Virgin	0.282819	-0.326764	Virgin	0.00907772	0.372963	20E	0.4922	0.494465	20E
AGAP000032	0.913273	0.0647764	Virgin	0.966404	0.0418226	Virgin	0.996355	0.0135272	Virgin	0.893705	-0.0706924	Virgin	0.00011218	-0.617004	10%EtOH	0.492243	-0.577587	Control
AGAP002288	0.991996	-0.00721674	Mated	0.543075	-0.371979	Mated	0.947255	-0.136363	Mated	0.768286	0.151086	Virgin	0.0300362	-0.446632	10%EtOH	0.492243	-0.610467	Control
AGAP002483	0.0167562	-0.574673	Mated	NA	0.621932	Virgin	0.374142	0.9936	Virgin	NA	-0.338144	Virgin	0.187094	0.386328	20E	0.492243	0.574708	20E
AGAP006625	0.189022	-0.18921	Mated	0.89114	-0.0875869	Mated	0.890058	0.20242	Virgin	0.98947	-0.0071071	Virgin	0.00247467	0.352037	20E	0.492512	0.462499	20E
AGAP011842	0.266881	-0.199157	Mated	0.662379	0.320168	Virgin	0.789151	0.412913	Virgin	0.549572	-0.220811	Virgin	0.042584	0.257391	20E	0.492512	0.507948	20E
AGAP003388	0.328913	0.191032	Virgin	0.36915	0.455952	Virgin	0.653952	-0.494229	Mated	0.913487	-0.038204	Virgin	0.0746934	-0.371134	10%EtOH	0.492512	-0.460819	Control
AGAP004461	0.0321229	-0.264564	Mated	0.881125	0.089941	Virgin	0.921036	0.152897	Virgin	0.950555	-0.0222255	Virgin	0.0791955	0.206956	20E	0.492512	0.452405	20E
AGAP006030	0.951659	0.0325306	Virgin	0.900387	0.1499	Virgin	0.596027	-0.614369	Mated	0.804822	0.105734	Virgin	0.293237	-0.221013	10%EtOH	0.492512	-0.549044	Control
AGAP003193	0.962011	0.0314393	Virgin	0.695237	0.268954	Virgin	0.662707	0.484423	Virgin	0.30075	-0.26487	Virgin	0.310875	0.193813	20E	0.492512	0.458254	20E
AGAP007028	0.0789643	-0.23046	Mated	0.943826	0.132074	Virgin	NA	1.27856	Virgin	0.445261	-0.371984	Virgin	0.491496	0.164888	20E	0.492512	0.671106	20E
AGAP003396	0.906548	0.0627849	Virgin	NA	0.28278	Virgin	0.986476	0.0405862	Virgin	NA	-0.131103	Virgin	0.825575	-0.0814329	10%EtOH	0.492512	0.598587	20E
AGAP003368	0.775784	0.0971935	Virgin	0.911381	0.0840364	Virgin	0.825029	-0.296805	Mated	0.982084	0.0112009	Virgin	0.455647	-0.146576	10%EtOH	0.493653	-0.452338	Control
AGAP001643	0.641644	-0.122654	Mated	0.484935	0.267335	Virgin	0.84175	-0.323784	Mated	0.844268	0.0779417	Virgin	0.00115804	-0.471528	10%EtOH	0.494995	-0.429814	Control
AGAP005291	0.329172	0.225148	Virgin	0.500962	0.468088	Virgin	0.742195	-0.549494	Mated	0.982084	0.0175123	Virgin	0.00233035	-0.536127	10%EtOH	0.494995	-0.617608	Control
AGAP009659	0.873904	0.0825244	Virgin	0.686497	-0.259008	Mated	0.966037	-0.0799726	Mated	0.866709	0.0755604	Virgin	0.0654145	-0.315352	10%EtOH	0.494995	-0.531552	Control
AGAP007636	0.274403	-0.266648	Mated	0.894462	-0.103303	Mated	0.997948	0.00416303	Virgin	0.715462	0.130132	Virgin	0.0708053	-0.437262	10%EtOH	0.494995	-0.595016	Control
AGAP000964	0.847124	0.0654683	Virgin	0.40456	-0.656313	Mated	0.927375	0.12202	Virgin	0.743833	0.130298	Virgin	0.117754	0.293656	20E	0.494995	0.409642	20E
AGAP006202	0.816236	-0.118878	Mated	0.648142	-0.287172	Mated	0.675664	0.610261	Virgin	0.778108	-0.129316	Virgin	0.6915	-0.117294	10%EtOH	0.494995	0.576987	20E
AGAP004207	0.915586	0.0486762	Virgin	0.882366	-0.0764948	Mated	0.915728	0.123256	Virgin	0.762253	-0.0613082	Virgin	0.788057	0.0499636	20E	0.494995	0.372491	20E
AGAP005170	0.000337762	-0.676677	Mated	0.398958	-0.784687	Mated	0.873188	-0.277318	Mated	0.14771	0.596379	Virgin	0.909265	0.0420285	20E	0.494995	-0.560311	Control
AGAP005635	0.00319756	0.554241	Virgin	0.668401	0.302193	Virgin	0.965957	-0.0881261	Mated	0.410587	-0.265451	Virgin	0.94833	-0.028569	10%EtOH	0.494995	-0.612757	Control
AGAP002614	0.0532866	0.46585	Virgin	0.794346	0.275693	Virgin	0.829132	-0.402024	Mated	0.866709	-0.100515	Virgin	0.0190897	-0.382979	10%EtOH	0.495881	-0.645721	Control
AGAP000576	0.85596	0.110758	Virgin	0.713308	-0.275002	Mated	0.875563	-0.278789	Mated	0.830041	0.108482	Virgin	0.028808	-0.339768	10%EtOH	0.495881	-0.590493	Control
AGAP000948	0.914058	-0.0325893	Mated	0.958379	-0.0297838	Mated	0.812173	0.232072	Virgin	0.65618	-0.0920318	Virgin	0.0982712	0.207254	20E	0.495881	0.339763	20E
AGAP000659	0.85538	-0.0871402	Mated	0.961483	0.044053	Virgin	0.926109	-0.160343	Mated	0.835197	0.0857166	Virgin	0.140202	-0.262216	10%EtOH	0.495881	-0.568895	Control
AGAP011346	0.74052	0.0670385	Virgin	0.640188	0.187284	Virgin	0.632175	0.528303	Virgin	0.188796	-0.29718	Virgin	0.168621	0.216304	20E	0.495881	0.446476	20E
AGAP000830	0.98928	-0.010804	Mated	0.752005	-0.275652	Mated	0.981535	-0.0499783	Mated	0.57153	0.206093	Virgin	0.651754	-0.12649	10%EtOH	0.495881	-0.50259	Control
AGAP000881	0.832303	-0.0519267	Mated	0.829677	0.213106	Virgin	0.527464	0.728537	Virgin	0.30063	-0.341001	Virgin	0.796571	0.057333	20E	0.495881	0.463948	20E
AGAP000076	0.718768	0.190857	Virgin	0.972648	0.0430542	Virgin	0.927014	0.155284	Virgin	0.621226	-0.208004	Virgin	0.00882459	-0.512898	10%EtOH	0.496205	-0.567451	Control
AGAP007184	0.830072	0.12851	Virgin	0.943084	-0.12236	Mated	0.868435	0.310497	Virgin	0.762427	-0.176745	Virgin	0.0388238	-0.653048	10%EtOH	0.496205	-0.620726	Control
AGAP005305	0.999959	0.000283138	Virgin	0.86792	-0.0999285	Mated	0.900871	-0.257213	Mated	0.826893	0.1091	Virgin	0.039562	-0.365528	10%EtOH	0.496205	-0.62744	Control
AGAP009824	0.944135	0.0305707	Virgin	0.724374	0.181578	Virgin	0.432057	0.988676	Virgin	0.1866	-0.459899	Virgin	0.0436116	0.287956	20E	0.496205	0.536499	20E
AGAP028142	0.963613	-0.0315565	Mated	NA	-0.0784213	Mated	0.916717	0.234643	Virgin	NA	-0.0720454	Virgin	0.195061	0.32566	20E	0.496205	0.562761	20E
AGAP002914	0.439487	0.101101	Virgin	0.799189	-0.195786	Mated	0.737374	0.440471	Virgin	0.637874	-0.161464	Virgin	0.234057	0.150812	20E	0.496205	0.438738	20E
AGAP008962	0.00885538	-0.380278	Mated	0.797263	0.354362	Virgin	NA	0.770153	Virgin	NA	-0.376821	Virgin	0.831707	0.0800717	20E	0.496205	0.654078	20E
AGAP008709	0.890683	-0.0727805	Mated	0.865008	-0.165559	Mated	0.564453	-0.622228	Mated	0.350343	0.278757	Virgin	0.904455	0.0305562	20E	0.496205	-0.542613	Control
AGAP001455	0.90486	0.0424877	Virgin	0.804458	-0.0774774	Mated	0.966092	0.0763543	Virgin	0.997199	0.00284801	Virgin	0.0439204	-0.265271	10%EtOH	0.496994	-0.498188	Control
AGAP010080	0.652958	-0.118758	Mated	0.534496	-0.315165	Mated	0.850564	0.203764	Virgin	0.866709	0.0466546	Virgin	0.142726	0.230617	20E	0.496994	0.401133	20E
AGAP012358	0.112535	0.206758	Virgin	0.680441	0.246336	Virgin	0.7616	-0.372711	Mated	0.906547	-0.0417766	Virgin	0.180893	-0.178065	10%EtOH	0.496994	-0.572545	Control
AGAP008955	0.688574	0.0654423	Virgin	0.745808	0.171666	Virgin	0.76999	0.281662	Virgin	0.281653	-0.209472	Virgin	0.612948	0.0776362	20E	0.496994	0.402892	20E
AGAP009205	0.489071	-0.191091	Mated	0.950519	-0.0500304	Mated	0.853774	0.249317	Virgin	0.974436	-0.0130319	Virgin	0.869155	-0.0551945	10%EtOH	0.496994	0.450107	20E
AGAP003016	0.36749	-0.237688	Mated	0.69756	0.367157	Virgin	0.904944	0.237967	Virgin	0.760147	-0.149149	Virgin	2.26e-05	0.447438	20E	0.497514	0.501895	20E
AGAP011352	0.470116	0.164384	Virgin	0.0765265	-1.15577	Mated	0.527464	-0.509695	Mated	0.181541	0.454314	Virgin	0.834749	-0.046857	10%EtOH	0.498151	-0.570311	Control
AGAP007746	0.6054	0.236818	Virgin	NA	-1.74751	Mated	0.965176	0.104227	Virgin	0.694456	0.235483	Virgin	0.0136785	0.738389	20E	0.499292	0.634249	20E
AGAP009104	0.314066	-0.322476	Mated	0.500962	0.676438	Virgin	0.807665	-0.451805	Mated	0.962839	0.0354184	Virgin	0.848971	-0.0864859	10%EtOH	0.499292	-0.591131	Control
AGAP006709	0.000975786	0.747872	Virgin	0.596596	-0.400241	Mated	0.850564	0.32443	Virgin	0.453817	-0.309636	Virgin	0.0245618	-0.539968	10%EtOH	0.499967	0.44571	20E
AGAP009081	0.249422	-0.17548	Mated	0.855568	0.0581394	Virgin	0.680952	0.415193	Virgin	0.554111	-0.132788	Virgin	0.0259662	0.228654	20E	0.499967	0.49074	20E
AGAP001484	0.934185	-0.0390498	Mated	0.623129	-0.305193	Mated	0.941521	0.0983862	Virgin	0.862859	0.0624635	Virgin	0.0543452	0.286933	20E	0.499967	0.428887	20E
AGAP000536	0.458826	-0.181884	Mated	0.476566	-0.680559	Mated	0.981625	-0.0474524	Mated	0.474383	0.278682	Virgin	0.104396	0.295198	20E	0.499967	0.569682	20E
AGAP000550	0.860097	0.0809889	Virgin	0.661194	-0.26225	Mated	0.705136	-0.598826	Mated	0.547893	0.24574	Virgin	0.191713	-0.245573	10%EtOH	0.499967	-0.609735	Control
AGAP008097	0.931375	0.0540085	Virgin	NA	-0.312164	Mated	0.608789	-0.62802	Mated	NA	0.246877	Virgin	0.33403	0.253242	20E	0.499967	-0.574943	Control
AGAP009653	0.926684	0.0290422	Virgin	0.974955	0.0186869	Virgin	0.527464	0.736294	Virgin	0.277048	-0.317113	Virgin	0.358373	0.118507	20E	0.499967	0.475937	20E
AGAP001174	0.458826	0.166789	Virgin	0.856279	-0.194352	Mated	0.742383	-0.408835	Mated	0.739704	0.132019	Virgin	0.389772	0.174218	20E	0.499967	0.343235	20E
AGAP003993	0.431726	0.218066	Virgin	0.52163	-0.515362	Mated	0.997611	0.00618282	Virgin	0.898901	0.059829	Virgin	0.475752	0.134116	20E	0.499967	0.577127	20E
AGAP000104	0.893406	0.0630163	Virgin	NA	0.0939811	Virgin	0.809954	-0.375463	Mated	NA	0.04745	Virgin	0.544794	-0.134546	10%EtOH	0.499967	0.608082	20E
AGAP002465	0.679708	-0.0746052	Mated	0.615558	-0.427652	Mated	0.981585	0.0454101	Virgin	0.747198	0.123855	Virgin	0.563447	0.0659755	20E	0.499967	0.489354	20E
AGAP011876	0.851805	-0.0638273	Mated	0.950519	0.0431199	Virgin	0.859444	0.18177	Virgin	0.741367	-0.0662494	Virgin	0.738014	0.0724606	20E	0.499967	0.416093	20E
AGAP005180	0.988094	-0.0136945	Mated	NA	0.33287	Virgin	0.545758	-0.691822	Mated	NA	0.150143	Virgin	0.935215	-0.0346479	10%EtOH	0.499967	0.560304	20E
AGAP005521	0.104676	-0.200106	Mated	0.881125	-0.0971039	Mated	0.878581	-0.242943	Mated	0.606808	0.161655	Virgin	0.946401	0.019921	20E	0.499967	-0.525474	Control
AGAP005444	0.575135	-0.152881	Mated	0.569444	-0.285419	Mated	0.796305	-0.342598	Mated	0.335895	0.248666	Virgin	0.00050654	-0.521505	10%EtOH	0.500484	-0.489891	Control
AGAP010716	0.928058	0.0451459	Virgin	0.328491	-0.662727	Mated	0.664537	0.644899	Virgin	0.872794	-0.0865809	Virgin	0.0026052	0.520549	20E	0.500484	0.548303	20E
AGAP000662	0.736618	0.121342	Virgin	0.409712	0.256917	Virgin	0.953262	-0.0991554	Mated	0.955874	-0.0238129	Virgin	0.00645853	-0.440335	10%EtOH	0.500484	-0.497969	Control
AGAP008518	0.948156	0.043776	Virgin	0.978314	-0.0320294	Mated	0.718538	-0.538662	Mated	0.641632	0.204807	Virgin	0.00773696	-0.726817	10%EtOH	0.500484	-0.608319	Control
AGAP002981	0.890397	-0.0708894	Mated	NA	0.252382	Virgin	0.564453	0.844772	Virgin	0.3417	-0.393036	Virgin	0.00831741	0.402736	20E	0.500484	0.54116	20E
AGAP003402	0.84661	0.0748316	Virgin	0.916858	-0.101815	Mated	0.736976	-0.405284	Mated	0.614007	0.157984	Virgin	0.0133343	-0.47332	10%EtOH	0.500484	-0.522698	Control
AGAP000469	0.999364	-0.000759818	Mated	0.442146	-0.376794	Mated	0.934696	-0.152907	Mated	0.61944	0.184118	Virgin	0.0654221	-0.340689	10%EtOH	0.500484	-0.47191	Control
AGAP011449	0.637779	0.186377	Virgin	0.923686	0.104137	Virgin	0.997611	-0.00513788	Mated	0.705963	-0.124988	Virgin	0.450196	0.123217	20E	0.500484	-0.528033	Control
AGAP006366	0.950688	0.0232444	Virgin	0.54481	-0.280569	Mated	0.780589	-0.378326	Mated	0.487353	0.20327	Virgin	0.66719	-0.0734113	10%EtOH	0.500484	-0.448049	Control
AGAP010568	0.567456	-0.095296	Mated	0.903216	0.0621846	Virgin	0.871572	0.182248	Virgin	0.697266	-0.0795214	Virgin	0.693844	0.0793437	20E	0.500484	0.409432	20E
AGAP010366	0.45586	-0.297903	Mated	NA	0.36609	Virgin	0.97256	-0.0762285	Mated	NA	-0.0201835	Virgin	0.694553	-0.159986	10%EtOH	0.500484	-0.667022	Control
AGAP007634	0.863456	-0.0570629	Mated	0.808404	-0.102963	Mated	0.981854	-0.0311877	Mated	0.749273	0.0606784	Virgin	0.564188	0.0920718	20E	0.500744	0.384857	20E
AGAP000894	0.740134	0.108031	Virgin	0.646933	-0.20307	Mated	0.93283	-0.140348	Mated	0.893047	0.0542846	Virgin	0.0269883	-0.267325	10%EtOH	0.500823	-0.496741	Control
AGAP000812	0.912296	0.055303	Virgin	0.52163	0.372807	Virgin	0.367007	-0.819221	Mated	0.675739	0.135686	Virgin	0.122405	-0.264577	10%EtOH	0.500823	-0.527793	Control
AGAP010239	0.708103	0.12465	Virgin	0.604431	-0.397019	Mated	0.981854	0.0508599	Virgin	0.892768	0.0686488	Virgin	0.529759	-0.129896	10%EtOH	0.500823	0.518125	20E
AGAP028493	0.85596	0.0986985	Virgin	NA	-0.34528	Mated	0.781766	0.376125	Virgin	0.847062	-0.0955445	Virgin	0.569982	-0.171716	10%EtOH	0.500823	0.51086	20E
AGAP000752	0.98871	-0.00619525	Mated	0.753947	0.190102	Virgin	0.776985	0.355815	Virgin	0.420592	-0.213247	Virgin	0.740653	0.0598423	20E	0.500823	0.470588	20E
AGAP004302	0.84826	-0.123052	Mated	NA	0.719676	Virgin	0.873063	0.31829	Virgin	NA	-0.266383	Virgin	0.784287	-0.124374	10%EtOH	0.500823	-0.648331	Control
AGAP009891	0.85596	-0.0649351	Mated	0.466119	-0.230211	Mated	0.696201	0.453635	Virgin	0.772096	-0.0927001	Virgin	0.0578405	0.244512	20E	0.501662	0.453094	20E
AGAP009180	0.765516	0.118452	Virgin	0.92159	-0.115173	Mated	0.823594	-0.404645	Mated	0.695743	0.194578	Virgin	0.116977	-0.42165	10%EtOH	0.501662	-0.601663	Control
AGAP000720	0.35031	0.227345	Virgin	0.945427	0.0634216	Virgin	0.933328	-0.163729	Mated	0.970957	-0.0230124	Virgin	0.0164624	-0.377097	10%EtOH	0.502732	-0.595986	Control
AGAP002100	0.369293	-0.333326	Mated	NA	0.421996	Virgin	0.678843	-0.679216	Mated	NA	0.259805	Virgin	0.971822	-0.0189808	10%EtOH	0.502732	-0.627924	Control
AGAP000358	0.939071	-0.0257889	Mated	0.669505	-0.196754	Mated	0.664537	0.501073	Virgin	0.648527	-0.136136	Virgin	0.0397379	0.177118	20E	0.502806	0.415496	20E
AGAP005494	0.547312	0.230734	Virgin	NA	0.328759	Virgin	0.759272	-0.501239	Mated	NA	-0.0542564	Virgin	0.723839	0.122365	20E	0.504334	0.55074	20E
AGAP010280	NA	-0.114396	Mated	NA	0.749484	Virgin	0.924957	-0.208761	Mated	NA	0.0603876	Virgin	NA	0.661014	20E	0.504334	0.656749	20E
AGAP006951	0.524784	-0.145133	Mated	0.941315	-0.0501683	Mated	0.564272	0.613209	Virgin	0.481785	-0.191404	Virgin	0.348359	0.173499	20E	0.505466	0.450611	20E
AGAP006084	0.999182	0.00101362	Virgin	0.505939	-0.336105	Mated	0.924957	-0.205136	Mated	0.695743	0.165839	Virgin	0.0642337	-0.342423	10%EtOH	0.505855	-0.460147	Control
AGAP003555	0.805644	0.0976365	Virgin	0.686497	0.225151	Virgin	0.564453	0.547352	Virgin	0.161708	-0.308593	Virgin	0.495627	0.100233	20E	0.505855	0.468373	20E
AGAP012256	0.657179	-0.175647	Mated	NA	-0.386393	Mated	0.926757	-0.161431	Mated	0.595107	0.209381	Virgin	0.506065	-0.219086	10%EtOH	0.505855	-0.542514	Control
AGAP002958	0.261411	-0.170237	Mated	0.797263	0.121742	Virgin	0.668796	-0.38664	Mated	0.363647	0.155031	Virgin	0.794326	-0.0384245	10%EtOH	0.505855	-0.337783	Control
AGAP004199	0.425193	-0.234284	Mated	0.695948	0.298589	Virgin	0.503194	0.836197	Virgin	0.378238	-0.310221	Virgin	0.799005	-0.0736105	10%EtOH	0.505855	0.494325	20E
AGAP002418	0.652958	0.150182	Virgin	0.59112	0.562408	Virgin	0.674369	0.643339	Virgin	0.231577	-0.491729	Virgin	0.887677	0.0348703	20E	0.507227	0.463886	20E
AGAP010954	0.949256	0.0517419	Virgin	0.956747	-0.0763204	Mated	0.978761	-0.0629926	Mated	0.739607	0.182159	Virgin	0.00220056	-0.83302	10%EtOH	0.507285	-0.604066	Control
AGAP009074	0.157617	0.250639	Virgin	0.718618	-0.235995	Mated	0.947934	-0.0996546	Mated	0.985006	0.00987552	Virgin	0.530765	-0.146653	10%EtOH	0.507285	-0.44973	Control
AGAP005306	0.85596	-0.118077	Mated	NA	0.144976	Virgin	0.718538	-0.559827	Mated	NA	0.385487	Virgin	0.825562	0.105967	20E	0.507844	-0.543205	Control
AGAP002021	0.000165469	-0.745066	Mated	0.290544	-0.867834	Mated	0.97295	0.0831593	Virgin	0.268655	0.48873	Virgin	0.850795	0.076144	20E	0.507844	-0.645277	Control
AGAP028153	0.109888	0.312922	Virgin	0.669505	0.407949	Virgin	0.497287	0.890168	Virgin	0.135334	-0.574221	Virgin	0.571611	0.15694	20E	0.508101	0.526442	20E
AGAP006939	0.85596	-0.0554571	Mated	0.717408	-0.205418	Mated	0.949731	-0.100822	Mated	0.672972	0.128281	Virgin	0.0544199	-0.214003	10%EtOH	0.508354	-0.475089	Control
AGAP008191	0.855862	0.0990316	Virgin	0.352747	0.785374	Virgin	0.728082	0.52116	Virgin	NA	-0.426271	Virgin	0.298196	-0.280913	10%EtOH	0.508354	-0.6015	Control
AGAP000671	0.787884	-0.083238	Mated	0.56324	-0.304756	Mated	0.917943	-0.182875	Mated	0.57153	0.172132	Virgin	0.660544	-0.0894289	10%EtOH	0.508354	-0.477391	Control
AGAP010754	0.794915	-0.133175	Mated	NA	0.503742	Virgin	0.987509	-0.0352478	Mated	NA	0.0256977	Virgin	0.00036451	-0.810502	10%EtOH	0.508518	-0.613046	Control
AGAP009688	0.938387	0.0555892	Virgin	0.745808	0.353021	Virgin	0.917958	0.218947	Virgin	0.767121	-0.159006	Virgin	0.00168248	-0.822875	10%EtOH	0.508518	-0.573548	Control
AGAP007423	0.000882221	0.517937	Virgin	0.608244	0.616373	Virgin	0.855459	-0.33382	Mated	0.498907	-0.3128	Virgin	0.00351145	-0.530974	10%EtOH	0.508518	-0.659366	Control
AGAP006116	0.462772	0.148801	Virgin	0.746332	-0.205516	Mated	0.76978	-0.410221	Mated	0.643218	0.156015	Virgin	0.0735499	-0.26658	10%EtOH	0.508518	-0.488572	Control
AGAP011206	0.476736	0.128561	Virgin	0.654967	-0.302573	Mated	0.970173	0.0728837	Virgin	0.999329	-0.000478	Virgin	0.113905	-0.137092	10%EtOH	0.508518	-0.508994	Control
AGAP008033	0.832491	0.078287	Virgin	0.750385	0.206431	Virgin	0.862291	0.220127	Virgin	0.495153	-0.174	Virgin	0.158414	0.215676	20E	0.508518	0.39942	20E
AGAP004211	0.832303	-0.0759893	Mated	0.336637	-0.596835	Mated	0.742195	-0.496205	Mated	0.285247	0.387805	Virgin	0.167215	-0.225975	10%EtOH	0.508518	-0.583199	Control
AGAP009778	0.95995	-0.0382778	Mated	NA	0.658375	Virgin	0.97295	-0.0795627	Mated	NA	-0.141449	Virgin	0.741974	0.112579	20E	0.508518	0.63795	20E
AGAP010639	NA	0.0998126	Virgin	NA	0.583467	Virgin	0.983364	0.0463182	Virgin	NA	-0.263269	Virgin	0.841435	0.0894724	20E	0.508518	-0.620824	Control
AGAP008389	0.96041	-0.0219401	Mated	0.995157	-0.00346384	Mated	0.718538	-0.465445	Mated	0.598515	0.157392	Virgin	0.846311	0.0334934	20E	0.508518	-0.508511	Control
AGAP000079	0.996266	0.00418465	Virgin	NA	-0.390885	Mated	0.868435	0.289251	Virgin	NA	-0.0126797	Virgin	0.900821	-0.0418893	10%EtOH	0.508518	0.612795	20E
AGAP010771	0.320839	0.284282	Virgin	NA	-0.00303507	Mated	0.947255	-0.14115	Mated	NA	-0.256723	Virgin	0.25608	-0.403426	10%EtOH	0.508599	-0.659137	Control
AGAP000443	0.95671	0.0445144	Virgin	NA	0.250134	Virgin	0.762256	-0.526723	Mated	NA	0.0318962	Virgin	0.971822	0.0187406	20E	0.508599	-0.625035	Control
AGAP000368	0.959417	0.0410598	Virgin	0.545417	-0.591723	Mated	0.957277	0.104469	Virgin	0.92221	0.0613618	Virgin	0.00360532	-0.713331	10%EtOH	0.509813	-0.603621	Control
AGAP004695	0.924458	0.0496769	Virgin	0.990469	0.00758476	Virgin	0.718538	0.381466	Virgin	0.547639	-0.157363	Virgin	0.0120545	0.340663	20E	0.509813	0.431201	20E
AGAP005236	0.668855	-0.0981806	Mated	0.929951	-0.0549304	Mated	0.674369	0.521859	Virgin	0.566798	-0.170322	Virgin	0.0125443	0.253655	20E	0.509813	0.487484	20E
AGAP006632	0.250745	0.208429	Virgin	0.575512	0.515401	Virgin	0.668796	-0.484753	Mated	0.870055	-0.074383	Virgin	0.0258312	-0.300183	10%EtOH	0.509813	-0.539635	Control
AGAP011446	0.972411	-0.0165833	Mated	0.836526	0.151759	Virgin	0.736301	-0.507009	Mated	0.747743	0.137218	Virgin	0.0650596	-0.27898	10%EtOH	0.509813	-0.570176	Control
AGAP000561	0.99315	0.00597878	Virgin	0.916685	-0.080493	Mated	0.924957	-0.199901	Mated	0.876734	0.085172	Virgin	0.129424	-0.288156	10%EtOH	0.509813	-0.585261	Control
AGAP005202	0.631801	-0.105139	Mated	0.797732	-0.118264	Mated	0.747897	0.401355	Virgin	0.804822	-0.0863457	Virgin	0.137922	0.189795	20E	0.509813	0.481897	20E
AGAP011883	0.569287	-0.194446	Mated	0.703516	0.331584	Virgin	0.809954	0.312396	Virgin	0.728606	-0.13034	Virgin	0.141396	0.321597	20E	0.509813	0.480507	20E
AGAP008983	0.908421	-0.055156	Mated	0.651644	-0.504064	Mated	0.527464	-0.910244	Mated	0.185255	0.581066	Virgin	0.25936	-0.258655	10%EtOH	0.509813	-0.618842	Control
AGAP007786	0.800641	0.0613578	Virgin	0.802931	0.127859	Virgin	0.769392	0.370358	Virgin	0.37413	-0.223381	Virgin	0.368555	0.131223	20E	0.509813	0.395928	20E
AGAP006046	0.159239	0.313194	Virgin	0.822889	0.203724	Virgin	0.683899	-0.523146	Mated	0.986791	-0.0100505	Virgin	0.400388	-0.193813	10%EtOH	0.509813	-0.578608	Control
AGAP005159	0.700874	0.194105	Virgin	NA	0.317717	Virgin	0.824643	-0.388853	Mated	NA	-0.0439078	Virgin	0.431579	-0.225607	10%EtOH	0.509813	-0.526439	Control
AGAP008428	0.967791	0.030531	Virgin	NA	0.416478	Virgin	0.736976	0.515173	Virgin	NA	-0.322814	Virgin	0.634389	0.158847	20E	0.509813	0.612348	20E
AGAP009144	0.999182	0.00139137	Virgin	0.638351	-0.401727	Mated	0.674369	0.727706	Virgin	0.902597	-0.0800098	Virgin	0.692034	-0.150284	10%EtOH	0.509813	-0.616847	Control
AGAP007399	0.783604	-0.111558	Mated	NA	0.117429	Virgin	0.718538	-0.429524	Mated	NA	0.13207	Virgin	0.882403	0.0382076	20E	0.509813	0.55234	20E
AGAP004846	0.775896	-0.144284	Mated	NA	1.34243	Virgin	0.978761	0.0594075	Virgin	NA	-0.311126	Virgin	0.920027	0.0453667	20E	0.509813	-0.644395	Control
AGAP008214	0.640827	0.143472	Virgin	0.731245	0.364637	Virgin	0.565309	0.846893	Virgin	0.237209	-0.511939	Virgin	0.964323	-0.0167904	10%EtOH	0.511015	0.539028	20E
AGAP007130	0.852975	0.0900443	Virgin	0.157276	-0.597672	Mated	0.937647	-0.150067	Mated	0.672972	0.181134	Virgin	0.00481694	-0.383297	10%EtOH	0.511497	-0.579551	Control
AGAP003848	0.507502	-0.115223	Mated	0.92159	-0.0872623	Mated	0.823349	-0.192357	Mated	0.668115	0.0990003	Virgin	0.262984	0.164443	20E	0.511497	0.316242	20E
AGAP005015	0.329172	0.0983253	Virgin	0.929184	0.0445272	Virgin	0.874377	-0.178475	Mated	0.991416	0.00352342	Virgin	0.26712	-0.137166	10%EtOH	0.511497	-0.352052	Control
AGAP000145	0.740134	-0.0963121	Mated	0.967489	0.0231365	Virgin	0.863094	-0.266593	Mated	0.730145	0.118029	Virgin	0.289905	-0.227739	10%EtOH	0.511497	-0.495658	Control
AGAP004358	0.844441	0.0882622	Virgin	0.897336	-0.129899	Mated	0.965957	-0.0663105	Mated	0.998564	0.00171203	Virgin	0.927228	-0.021319	10%EtOH	0.514255	-0.49384	Control
AGAP003534	0.272417	-0.287307	Mated	0.850419	-0.162055	Mated	0.808685	0.427687	Virgin	0.9101	-0.063259	Virgin	0.00073298	0.555524	20E	0.515131	0.564542	20E
AGAP002008	0.912296	0.054109	Virgin	NA	0.278281	Virgin	0.666302	0.662117	Virgin	0.33834	-0.383831	Virgin	0.0906294	0.282693	20E	0.515131	0.581108	20E
AGAP007532	0.951918	-0.0392693	Mated	0.661194	-0.353109	Mated	0.708975	-0.612192	Mated	0.418578	0.334699	Virgin	0.972789	-0.0121603	10%EtOH	0.515131	-0.622607	Control
AGAP005964	0.930648	-0.0489037	Mated	0.987123	0.0157746	Virgin	0.926109	-0.144707	Mated	0.913487	0.0460946	Virgin	0.00910446	-0.552389	10%EtOH	0.515568	-0.491499	Control
AGAP007119	0.907364	-0.0417104	Mated	0.519718	0.513631	Virgin	0.58785	0.722665	Virgin	0.225224	-0.430132	Virgin	0.388905	0.134615	20E	0.515568	0.533417	20E
AGAP008417	0.972411	0.0202546	Virgin	NA	0.624136	Virgin	0.986665	-0.0356515	Mated	NA	-0.141215	Virgin	0.687981	0.119929	20E	0.515568	-0.517358	Control
AGAP003762	0.797874	-0.0742963	Mated	0.643208	0.507776	Virgin	0.0688348	1.2898	Virgin	0.135334	-0.607184	Virgin	0.723342	0.0900316	20E	0.515568	0.494454	20E
AGAP013137	0.527836	0.136975	Virgin	0.666415	-0.313403	Mated	0.581297	0.687795	Virgin	0.540842	-0.223714	Virgin	0.858361	0.0418054	20E	0.515568	0.493547	20E
AGAP028192	0.542447	0.142086	Virgin	0.914886	-0.0875314	Mated	0.958107	-0.0961834	Mated	0.992961	0.00570802	Virgin	0.0764877	-0.234293	10%EtOH	0.516185	-0.398986	Control
AGAP007720	0.847124	-0.117654	Mated	NA	-0.0119461	Mated	0.837078	0.302226	Virgin	NA	-0.0686236	Virgin	0.199015	0.393265	20E	0.516185	0.573474	20E
AGAP013398	0.869384	-0.0486745	Mated	0.985692	0.00872683	Virgin	0.736976	0.439932	Virgin	0.553538	-0.17829	Virgin	0.538257	0.108975	20E	0.516185	0.45469	20E
AGAP012534	0.495877	0.254772	Virgin	NA	-0.056607	Mated	0.756536	0.517481	Virgin	NA	-0.280285	Virgin	0.863983	-0.0787988	10%EtOH	0.516185	0.641751	20E
AGAP005583	0.539056	0.223254	Virgin	0.949353	0.115441	Virgin	0.906624	-0.260749	Mated	NA	0.144507	Virgin	NA	0.363276	20E	0.516185	-0.612198	Control
AGAP006513	0.0880619	0.327525	Virgin	0.753861	-0.391834	Mated	0.923544	-0.210869	Mated	0.899725	0.0830676	Virgin	3.52e-06	-0.808344	10%EtOH	0.51677	-0.628333	Control
AGAP008755	0.971362	-0.0278316	Mated	0.966529	0.0310709	Virgin	0.776985	-0.439848	Mated	0.661828	0.174477	Virgin	0.00034632	-0.558094	10%EtOH	0.51677	-0.537447	Control
AGAP002473	0.86892	-0.0594017	Mated	0.937189	0.059474	Virgin	0.653952	0.586022	Virgin	0.420882	-0.239405	Virgin	0.00393845	0.385583	20E	0.51677	0.492843	20E
AGAP003720	0.976826	-0.0161273	Mated	0.987123	0.0219215	Virgin	0.794829	-0.431516	Mated	0.674115	0.197008	Virgin	0.00571928	0.592626	20E	0.51677	0.535078	20E
AGAP003043	0.999959	9.41e-06	Virgin	0.378948	-0.62546	Mated	0.862291	-0.298598	Mated	0.446871	0.297208	Virgin	0.0207972	-0.443516	10%EtOH	0.51677	-0.565942	Control
AGAP011271	0.211386	0.312767	Virgin	0.615558	-0.613847	Mated	0.747897	-0.471428	Mated	0.586157	0.265427	Virgin	0.0258312	-0.480778	10%EtOH	0.51677	-0.556032	Control
AGAP007492	0.404422	-0.201393	Mated	0.698623	0.299705	Virgin	0.783187	0.417558	Virgin	0.592138	-0.204347	Virgin	0.0785244	0.287219	20E	0.51677	0.540904	20E
AGAP005269	0.341414	-0.168297	Mated	0.644102	0.211391	Virgin	0.857247	-0.254188	Mated	0.837955	0.0639074	Virgin	0.224188	-0.186999	10%EtOH	0.51677	-0.490897	Control
AGAP005378	0.0171034	-0.312432	Mated	0.950519	0.0732194	Virgin	0.84786	0.329979	Virgin	0.883649	-0.0783657	Virgin	0.26808	-0.158809	10%EtOH	0.51677	0.429475	20E
AGAP001488	0.271919	-0.256836	Mated	0.931149	-0.0816947	Mated	0.9409	-0.124045	Mated	0.672972	0.152672	Virgin	0.284983	-0.24664	10%EtOH	0.51677	-0.566006	Control
AGAP000563	0.788262	0.150509	Virgin	0.631832	-0.331794	Mated	0.551644	-0.891337	Mated	0.380563	0.375025	Virgin	0.338378	-0.172257	10%EtOH	0.51677	-0.582894	Control
AGAP013351	0.472959	0.263035	Virgin	NA	0.224112	Virgin	0.691755	0.605517	Virgin	0.262701	-0.419576	Virgin	0.402866	0.214348	20E	0.51677	0.556659	20E
AGAP005019	0.90343	0.081546	Virgin	NA	1.45333	Virgin	0.829132	0.412789	Virgin	NA	-0.525744	Virgin	0.427332	0.289625	20E	0.51677	0.648925	20E
AGAP011775	0.880327	0.102548	Virgin	NA	-0.241336	Mated	0.664537	0.720364	Virgin	NA	-0.175494	Virgin	0.488491	0.257795	20E	0.51677	0.638468	20E
AGAP009380	0.377371	-0.305247	Mated	0.912235	0.16475	Virgin	0.743859	0.560385	Virgin	0.728941	-0.202048	Virgin	0.510787	0.261216	20E	0.51677	0.648476	20E
AGAP005629	0.993408	-0.0053895	Mated	NA	0.453949	Virgin	0.961748	-0.107785	Mated	NA	-0.0975636	Virgin	0.665308	-0.137004	10%EtOH	0.51677	-0.624933	Control
AGAP000768	0.972411	-0.024645	Mated	0.558589	-0.398253	Mated	0.518878	-0.919967	Mated	0.282884	0.412404	Virgin	0.72944	-0.116763	10%EtOH	0.51677	-0.510818	Control
AGAP010516	0.85596	-0.0759689	Mated	0.978314	-0.0283067	Mated	0.829132	-0.340123	Mated	0.634604	0.160404	Virgin	0.804362	-0.0565786	10%EtOH	0.51677	-0.406754	Control
AGAP001548	0.627583	-0.0760334	Mated	0.890671	0.110283	Virgin	0.847749	0.25111	Virgin	0.650128	-0.129992	Virgin	0.835971	0.0353852	20E	0.51677	0.439977	20E
AGAP002449	0.0465477	0.410215	Virgin	0.799965	-0.226597	Mated	0.852868	-0.347559	Mated	NA	0.029959	Virgin	0.863568	0.0631187	20E	0.51677	0.497369	20E
AGAP004614	0.740134	0.158143	Virgin	NA	0.711536	Virgin	0.77826	0.416478	Virgin	NA	-0.356383	Virgin	0.954873	-0.02167	10%EtOH	0.51677	0.541681	20E
AGAP011521	0.915101	-0.033385	Mated	0.394791	-0.388461	Mated	0.786057	-0.291123	Mated	0.262701	0.224098	Virgin	0.971822	-0.0072129	10%EtOH	0.51677	0.313036	20E
AGAP003726	0.652958	0.200671	Virgin	0.916858	0.155268	Virgin	0.901299	0.209629	Virgin	0.658443	-0.198132	Virgin	0.990748	0.00459311	20E	0.51677	-0.541132	Control
AGAP004458	0.929184	0.0256986	Virgin	0.398958	-0.829987	Mated	0.756943	0.521078	Virgin	0.960107	0.037048	Virgin	0.995978	0.00103933	20E	0.51677	-0.602861	Control
AGAP011083	0.944433	0.0314366	Virgin	0.868498	0.142518	Virgin	0.924957	0.154321	Virgin	0.697266	-0.13154	Virgin	0.00058205	-0.501291	10%EtOH	0.516903	-0.391792	Control
AGAP001794	0.858101	0.0779107	Virgin	0.514569	-0.366957	Mated	0.918738	-0.197473	Mated	0.720829	0.145089	Virgin	0.00234152	-0.347723	10%EtOH	0.516903	-0.574066	Control
AGAP006811	0.89367	-0.0783226	Mated	0.878444	0.139107	Virgin	0.923162	-0.218996	Mated	0.932588	0.0513387	Virgin	0.00908327	-0.408707	10%EtOH	0.516903	-0.597659	Control
AGAP003202	0.778424	0.158627	Virgin	0.926646	0.132779	Virgin	0.583048	-0.688201	Mated	0.420934	0.378462	Virgin	0.129793	-0.502979	10%EtOH	0.516903	-0.533904	Control
AGAP000723	0.972204	-0.0241131	Mated	0.862167	-0.112427	Mated	0.718538	-0.507222	Mated	0.501475	0.23061	Virgin	0.161912	-0.213895	10%EtOH	0.516903	-0.520884	Control
AGAP010640	0.0778417	0.216068	Virgin	0.846812	0.141499	Virgin	0.994403	0.0190089	Virgin	0.70836	-0.138012	Virgin	0.277293	0.10724	20E	0.516903	0.416977	20E
AGAP005536	0.960391	-0.0239751	Mated	NA	0.289599	Virgin	0.682543	0.673199	Virgin	0.456886	-0.352268	Virgin	0.351568	0.165908	20E	0.516903	0.541619	20E
AGAP005125	0.236792	-0.309307	Mated	NA	0.715747	Virgin	0.527464	-0.868801	Mated	0.416292	0.422346	Virgin	0.463387	-0.283406	10%EtOH	0.516903	-0.49681	Control
AGAP008574	0.966902	0.0331198	Virgin	0.763789	-0.219332	Mated	0.95399	-0.117407	Mated	0.876578	0.0834375	Virgin	3.13e-06	-0.727195	10%EtOH	0.517568	-0.611978	Control
AGAP003374	0.740134	0.0910767	Virgin	0.941679	0.0867777	Virgin	0.61207	-0.837019	Mated	0.648621	0.234152	Virgin	0.00180607	-0.577938	10%EtOH	0.517568	-0.64267	Control
AGAP001154	0.991996	0.0067058	Virgin	0.721101	0.263585	Virgin	0.862291	0.203614	Virgin	0.643924	-0.131427	Virgin	0.00255789	0.455486	20E	0.517568	0.386688	20E
AGAP009350	0.441706	0.271839	Virgin	0.978314	-0.0308716	Mated	0.911182	-0.241479	Mated	0.891354	0.0842416	Virgin	0.00449092	-0.570757	10%EtOH	0.517568	-0.561607	Control
AGAP002269	0.72891	0.130556	Virgin	0.753947	0.164357	Virgin	0.762502	0.29791	Virgin	0.197844	-0.236147	Virgin	0.0367269	0.387448	20E	0.517568	0.472634	20E
AGAP011548	0.886903	-0.064572	Mated	0.626248	-0.348903	Mated	0.890032	-0.259341	Mated	0.606549	0.202164	Virgin	0.0531294	-0.228995	10%EtOH	0.517568	-0.528101	Control
AGAP005736	0.631801	0.112849	Virgin	0.376283	0.522491	Virgin	0.678843	0.535547	Virgin	0.153031	-0.415633	Virgin	0.262668	0.211465	20E	0.517568	0.489174	20E
AGAP011766	0.228143	-0.167997	Mated	0.865635	0.110367	Virgin	0.933328	0.134086	Virgin	0.901218	-0.0447677	Virgin	0.340846	-0.158278	10%EtOH	0.517568	-0.410139	Control
AGAP007592	0.830072	0.131184	Virgin	0.965386	0.0716142	Virgin	0.924957	-0.200961	Mated	0.991284	0.0107371	Virgin	0.389154	-0.325775	10%EtOH	0.517568	-0.575847	Control
AGAP002438	0.312791	-0.294018	Mated	0.819332	-0.126651	Mated	0.949027	0.112244	Virgin	0.768679	0.117194	Virgin	0.558112	-0.128579	10%EtOH	0.517568	-0.454165	Control
AGAP011547	0.119809	0.309368	Virgin	NA	0.771832	Virgin	0.579264	-0.806563	Mated	0.899725	-0.0770231	Virgin	0.599017	-0.110678	10%EtOH	0.517568	-0.57097	Control
AGAP006346	0.970085	0.0218493	Virgin	0.985464	0.0155111	Virgin	0.713462	-0.453156	Mated	0.632911	0.137024	Virgin	0.619995	-0.12955	10%EtOH	0.517568	-0.521709	Control
AGAP002192	0.924815	0.0260128	Virgin	0.522305	0.32589	Virgin	0.601242	0.461815	Virgin	0.144747	-0.31019	Virgin	0.80404	0.0441421	20E	0.517568	0.392606	20E
AGAP010679	0.954912	-0.0273507	Mated	0.472118	0.471782	Virgin	0.88926	0.223035	Virgin	0.440256	-0.240017	Virgin	0.881455	0.0347532	20E	0.517568	0.363514	20E
AGAP011532	0.967231	-0.0142372	Mated	0.865635	-0.125612	Mated	0.527464	-0.58463	Mated	0.259426	0.248821	Virgin	0.957239	-0.0115806	10%EtOH	0.517568	-0.407205	Control
AGAP004271	0.883348	-0.0556581	Mated	0.911381	0.0883797	Virgin	0.527464	0.850444	Virgin	0.333323	-0.348236	Virgin	0.340142	0.154481	20E	0.517583	0.496382	20E
AGAP009946	0.946474	-0.0340936	Mated	0.79216	-0.308637	Mated	0.559539	0.876489	Virgin	0.621269	-0.251207	Virgin	0.782805	0.0790635	20E	0.517583	0.583406	20E
AGAP003124	0.871081	-0.0647934	Mated	0.877724	0.169001	Virgin	0.911795	0.231849	Virgin	0.747743	-0.156373	Virgin	0.0350589	-0.303889	10%EtOH	0.518436	-0.561802	Control
AGAP011162	0.854809	0.115658	Virgin	0.973424	-0.0292042	Mated	0.695362	-0.672852	Mated	0.595107	0.260223	Virgin	0.0479666	-0.435154	10%EtOH	0.518436	-0.61805	Control
AGAP008503	0.740134	0.0899807	Virgin	0.821382	0.114496	Virgin	0.872107	0.207748	Virgin	0.568851	-0.143912	Virgin	0.160861	0.18004	20E	0.518436	0.379469	20E
AGAP001285	0.665322	-0.083123	Mated	0.637636	-0.364394	Mated	0.837078	-0.205984	Mated	0.446582	0.189521	Virgin	0.461857	0.112743	20E	0.518436	0.363412	20E
AGAP009585	0.149436	-0.29857	Mated	NA	0.812646	Virgin	0.811848	0.329918	Virgin	0.504976	-0.270429	Virgin	0.304231	0.229705	20E	0.518739	0.545219	20E
AGAP003567	0.993408	-0.00617069	Mated	0.85237	-0.130273	Mated	0.691755	0.563452	Virgin	0.65618	-0.178856	Virgin	0.0847064	0.265642	20E	0.518834	0.477195	20E
AGAP005520	0.175003	-0.256216	Mated	0.695574	-0.515743	Mated	0.527464	-0.777153	Mated	0.285247	0.482482	Virgin	0.13169	0.229071	20E	0.518834	-0.557717	Control
AGAP010768	0.66344	-0.117516	Mated	0.903361	-0.0884029	Mated	0.914157	-0.106182	Mated	0.522366	0.106132	Virgin	0.463143	0.140886	20E	0.518834	0.361544	20E
AGAP003716	0.585611	-0.185846	Mated	0.460399	-0.390088	Mated	0.733435	-0.476541	Mated	0.235982	0.343955	Virgin	0.912551	0.0387137	20E	0.518834	-0.459427	Control
AGAP003174	0.855862	0.0995197	Virgin	0.881125	-0.161422	Mated	0.742195	-0.500198	Mated	0.73438	0.158557	Virgin	0.190005	-0.273827	10%EtOH	0.518983	-0.530352	Control
AGAP010821	0.0837742	-0.207571	Mated	0.721065	0.22371	Virgin	0.874688	-0.246404	Mated	0.874433	0.0664559	Virgin	0.426778	0.0973219	20E	0.519027	0.485928	20E
AGAP003700	0.730073	-0.0853	Mated	0.841103	-0.109789	Mated	0.941521	0.0884957	Virgin	0.965061	0.0142551	Virgin	0.528929	0.0777444	20E	0.519027	0.370458	20E
AGAP007812	0.936416	0.0375306	Virgin	0.953631	-0.0666277	Mated	0.528503	0.752096	Virgin	0.426256	-0.285995	Virgin	0.86503	0.0425346	20E	0.519027	0.500469	20E
AGAP008092	0.749901	-0.105786	Mated	0.978314	0.020755	Virgin	0.72384	0.460919	Virgin	0.629069	-0.161965	Virgin	0.168621	0.239771	20E	0.519246	0.492457	20E
AGAP007780	0.914058	0.0411551	Virgin	0.448559	0.345036	Virgin	0.564453	0.732309	Virgin	0.1866	-0.42193	Virgin	0.0618759	0.235368	20E	0.519371	0.475312	20E
AGAP001253	0.951918	-0.0290448	Mated	0.865635	-0.11053	Mated	0.728082	0.337177	Virgin	0.835254	-0.0552881	Virgin	0.119067	0.224011	20E	0.519371	0.377703	20E
AGAP004579	NA	-0.153985	Mated	NA	1.23931	Virgin	0.941353	-0.151791	Mated	NA	0.175421	Virgin	0.171677	0.471802	20E	0.519371	0.641773	20E
AGAP005781	0.962838	0.0349457	Virgin	0.547653	0.557001	Virgin	0.986476	0.0421494	Virgin	0.989717	0.0115835	Virgin	0.810216	-0.0931656	10%EtOH	0.519371	0.548177	20E
AGAP003506	0.929184	-0.0496067	Mated	0.781742	-0.149089	Mated	0.941353	-0.13999	Mated	0.803587	0.117788	Virgin	5.76e-05	-0.672463	10%EtOH	0.520426	-0.603943	Control
AGAP010854	0.396926	-0.237501	Mated	0.699687	-0.319592	Mated	0.678843	0.728211	Virgin	0.970885	-0.0314116	Virgin	0.31927	0.25589	20E	0.520426	0.619908	20E
AGAP008117	0.881135	0.0827723	Virgin	0.527448	-0.375858	Mated	0.867813	0.234601	Virgin	0.945142	0.0285939	Virgin	0.549138	0.154702	20E	0.520426	-0.443188	Control
AGAP003943	0.966929	-0.0356055	Mated	NA	-0.1349	Mated	0.924957	-0.195463	Mated	NA	0.179807	Virgin	0.132796	-0.380491	10%EtOH	0.521185	-0.622639	Control
AGAP005552	0.22531	-0.205559	Mated	0.706276	0.530335	Virgin	0.978761	0.0734595	Virgin	0.760147	-0.196626	Virgin	0.442817	0.133445	20E	0.521185	-0.610119	Control
AGAP011580	0.940938	0.0250937	Virgin	0.989195	-0.0060204	Mated	0.691755	0.435046	Virgin	0.416292	-0.185906	Virgin	0.327173	0.112086	20E	0.521379	0.405604	20E
AGAP008089	0.972411	0.0260813	Virgin	NA	0.555919	Virgin	0.809954	-0.444651	Mated	NA	0.209714	Virgin	0.178053	-0.466608	10%EtOH	0.521584	-0.569785	Control
AGAP002335	0.709038	0.194756	Virgin	0.954898	0.0727219	Virgin	0.908332	-0.239092	Mated	0.876578	0.098591	Virgin	0.218085	-0.427285	10%EtOH	0.521584	-0.59829	Control
AGAP005030	0.651136	0.183187	Virgin	0.876811	0.150953	Virgin	0.850564	-0.346146	Mated	0.84179	0.107738	Virgin	0.292617	-0.323441	10%EtOH	0.521584	-0.547814	Control
AGAP000705	0.73572	0.0820833	Virgin	0.963579	0.034188	Virgin	0.636354	0.63431	Virgin	0.335019	-0.301643	Virgin	0.81497	0.0405274	20E	0.521584	0.429686	20E
AGAP005655	0.849445	-0.0832601	Mated	0.803578	-0.30176	Mated	0.925016	0.199326	Virgin	0.998345	0.00333255	Virgin	0.906711	0.0239991	20E	0.521616	0.587218	20E
AGAP006373	0.770021	0.10824	Virgin	0.916858	-0.0476846	Mated	0.881608	-0.225678	Mated	0.924869	0.0360585	Virgin	0.00074378	-0.475304	10%EtOH	0.52197	-0.47098	Control
AGAP012273	0.655331	0.173269	Virgin	0.628893	-0.330153	Mated	0.992095	0.0268726	Virgin	0.997199	0.00345913	Virgin	0.193592	-0.216127	10%EtOH	0.522023	-0.563375	Control
AGAP012230	0.00601256	-0.619834	Mated	NA	1.3513	Virgin	0.718538	0.635324	Virgin	NA	-0.476073	Virgin	0.284483	0.319104	20E	0.52325	0.630966	20E
AGAP005380	0.592656	-0.141997	Mated	0.654967	-0.184274	Mated	0.911795	-0.133372	Mated	0.487446	0.13333	Virgin	0.191357	0.155733	20E	0.523308	0.367225	20E
AGAP005027	0.940623	-0.0534502	Mated	NA	0.22897	Virgin	0.981625	0.0530414	Virgin	NA	-0.0835899	Virgin	0.30526	0.308601	20E	0.523308	0.587622	20E
AGAP007586	0.967653	0.0153793	Virgin	0.951164	-0.0429419	Mated	0.742195	0.330539	Virgin	0.568963	-0.122511	Virgin	0.635034	0.0760543	20E	0.523308	0.473309	20E
AGAP005541	0.665322	0.193849	Virgin	0.994252	0.00829701	Virgin	0.829412	-0.393871	Mated	0.897166	0.0774138	Virgin	0.00101668	-0.84714	10%EtOH	0.524282	-0.610558	Control
AGAP002117	0.965141	0.02932	Virgin	NA	-0.0483808	Mated	0.975264	0.0497361	Virgin	NA	0.0162985	Virgin	0.647619	0.125246	20E	0.524867	0.450048	20E
AGAP005711	0.989066	0.00845127	Virgin	0.972712	-0.0321652	Mated	0.875563	-0.27293	Mated	0.856715	0.087235	Virgin	0.121818	-0.160379	10%EtOH	0.52504	-0.371319	Control
AGAP002149	0.81016	0.109831	Virgin	0.945769	0.0717294	Virgin	0.742195	-0.530737	Mated	0.776889	0.14536	Virgin	0.00506789	-0.522078	10%EtOH	0.525126	-0.579839	Control
AGAP006825	0.952757	-0.0328276	Mated	0.569167	0.345725	Virgin	0.938056	0.133091	Virgin	0.661828	-0.158668	Virgin	0.00088487	-0.503856	10%EtOH	0.525508	-0.452173	Control
AGAP001435	0.512653	0.203839	Virgin	0.703008	-0.280381	Mated	0.711188	-0.54052	Mated	0.648621	0.179785	Virgin	0.308139	-0.292768	10%EtOH	0.525508	-0.479696	Control
AGAP000406	NA	-0.0555696	Mated	0.953631	0.0728733	Virgin	0.913983	-0.236796	Mated	0.807362	0.143122	Virgin	0.389399	-0.323294	10%EtOH	0.527253	-0.592381	Control
AGAP006353	0.915101	0.0555782	Virgin	0.198523	0.816572	Virgin	0.425666	1.06321	Virgin	0.0947811	-0.67911	Virgin	0.314938	0.22134	20E	0.527768	0.524797	20E
AGAP002243	0.987843	0.0105888	Virgin	0.479809	-0.477082	Mated	0.303925	-0.767791	Mated	0.155343	0.381246	Virgin	0.413951	-0.11334	10%EtOH	0.527768	-0.364841	Control
AGAP004080	0.971362	0.025256	Virgin	NA	-0.057565	Mated	0.747011	0.418362	Virgin	NA	-0.136606	Virgin	0.748901	0.118304	20E	0.527768	0.572108	20E
AGAP003410	0.943111	-0.0442012	Mated	NA	0.111176	Virgin	0.925019	0.127009	Virgin	0.852112	-0.0636547	Virgin	0.753137	0.0864577	20E	0.527768	0.474582	20E
AGAP003811	0.972411	0.0232388	Virgin	0.329615	0.772926	Virgin	0.831746	-0.375649	Mated	0.887441	-0.0852682	Virgin	0.819664	-0.0642229	10%EtOH	0.527768	0.550987	20E
AGAP013141	0.800159	0.0877192	Virgin	0.494978	-0.316354	Mated	0.640707	0.572089	Virgin	0.599284	-0.159818	Virgin	0.988021	-0.004342	10%EtOH	0.527768	0.46682	20E
AGAP003914	0.41307	0.31429	Virgin	0.947616	0.126537	Virgin	0.93128	-0.137673	Mated	0.875954	0.110765	Virgin	NA	0.30408	20E	0.527768	-0.355949	Control
AGAP010150	0.656453	0.115617	Virgin	0.751557	0.243096	Virgin	0.425666	0.854933	Virgin	0.144231	-0.463623	Virgin	0.579726	0.125759	20E	0.528113	0.468619	20E
AGAP008412	0.958708	0.0407752	Virgin	0.305024	-0.880413	Mated	0.742383	-0.526888	Mated	0.344523	0.417748	Virgin	0.731921	-0.119067	10%EtOH	0.528113	-0.548193	Control
AGAP001107	0.879944	-0.0382994	Mated	0.768228	0.227148	Virgin	0.749431	0.449177	Virgin	0.477074	-0.250751	Virgin	0.842068	0.0392173	20E	0.528113	0.469807	20E
AGAP004668	0.966264	0.0248088	Virgin	0.981609	-0.016515	Mated	0.698419	0.497137	Virgin	0.544683	-0.191932	Virgin	0.0733035	0.263315	20E	0.528151	0.503483	20E
AGAP011907	0.787489	0.108249	Virgin	0.941315	0.0682106	Virgin	0.432057	0.95268	Virgin	0.192777	-0.434286	Virgin	0.411011	0.135396	20E	0.528151	0.469375	20E
AGAP006521	0.105549	0.318749	Virgin	0.16457	-0.978616	Mated	0.74931	-0.3414	Mated	0.400761	0.301311	Virgin	0.440512	0.14	20E	0.528151	-0.435503	Control
AGAP012228	0.817804	0.0945966	Virgin	0.805605	0.184847	Virgin	0.661064	0.653646	Virgin	0.288856	-0.368809	Virgin	0.527646	0.159258	20E	0.528151	0.510329	20E
AGAP005410	0.513244	-0.102596	Mated	0.797263	0.164162	Virgin	0.867813	0.201235	Virgin	0.685703	-0.107236	Virgin	0.784287	0.0425292	20E	0.528151	0.417234	20E
AGAP007245	0.750354	-0.125263	Mated	NA	0.294256	Virgin	0.664537	0.631874	Virgin	0.39215	-0.300905	Virgin	0.0519739	0.367132	20E	0.528691	0.509612	20E
AGAP004749	0.991996	0.00539014	Virgin	0.953498	-0.0378403	Mated	0.718538	0.361806	Virgin	0.564913	-0.139834	Virgin	0.150199	0.168956	20E	0.528691	0.416904	20E
AGAP012026	0.960391	-0.0364423	Mated	0.891286	-0.199261	Mated	0.742195	-0.441905	Mated	0.649882	0.209975	Virgin	0.195017	-0.350715	10%EtOH	0.528691	-0.491352	Control
AGAP011845	0.924458	0.0706574	Virgin	NA	1.64162	Virgin	NA	-0.427934	Mated	0.884749	0.105483	Virgin	0.210977	-0.392582	10%EtOH	0.528691	0.598785	20E
AGAP012369	0.698149	0.12475	Virgin	0.637035	0.401713	Virgin	0.872362	-0.235145	Mated	0.760147	-0.115429	Virgin	0.426286	-0.152962	10%EtOH	0.528691	-0.521963	Control
AGAP010714	0.787489	-0.0695503	Mated	0.660288	0.244396	Virgin	0.829132	0.265109	Virgin	0.45651	-0.177704	Virgin	0.639423	0.0769077	20E	0.528691	0.408995	20E
AGAP008501	0.372083	0.114712	Virgin	0.674305	0.298729	Virgin	0.712218	0.473267	Virgin	0.231577	-0.339353	Virgin	0.775483	0.0648608	20E	0.528691	0.384769	20E
AGAP028513	0.972411	0.0214623	Virgin	NA	1.19515	Virgin	0.7616	-0.532707	Mated	NA	-0.279471	Virgin	0.974887	0.0162619	20E	0.528691	-0.626399	Control
AGAP006409	0.972411	-0.0247048	Mated	NA	0.0589934	Virgin	0.579264	0.706071	Virgin	0.388333	-0.301641	Virgin	0.0344726	0.417603	20E	0.528777	0.537071	20E
AGAP007640	0.626485	0.18119	Virgin	0.792867	-0.271492	Mated	0.831033	-0.384893	Mated	0.778108	0.150983	Virgin	0.104962	-0.423354	10%EtOH	0.530097	-0.58576	Control
AGAP001064	0.855862	-0.0687023	Mated	0.978314	-0.0158203	Mated	0.747011	0.43111	Virgin	0.646349	-0.158152	Virgin	2.26e-05	0.370555	20E	0.530166	0.480228	20E
AGAP001907	0.96041	-0.0390145	Mated	0.967847	0.0490198	Virgin	0.96715	0.0948088	Virgin	NA	-0.0045519	Virgin	9.31e-05	-0.871716	10%EtOH	0.530166	-0.608392	Control
AGAP011138	0.925578	0.0619648	Virgin	0.637035	-0.300775	Mated	0.882395	-0.28997	Mated	0.769045	0.156013	Virgin	0.00018373	-0.745837	10%EtOH	0.530166	-0.604903	Control
AGAP004236	0.508438	0.125559	Virgin	0.660062	0.284184	Virgin	0.979933	-0.0374156	Mated	0.523909	-0.142013	Virgin	0.026915	-0.282096	10%EtOH	0.530166	0.394091	20E
AGAP002908	0.994646	0.00256786	Virgin	0.608244	0.359156	Virgin	0.833613	-0.203838	Mated	0.873253	-0.0493456	Virgin	0.0373442	-0.22464	10%EtOH	0.530166	-0.365557	Control
AGAP008160	0.998067	0.00122086	Virgin	0.566249	0.379228	Virgin	0.813904	-0.341979	Mated	0.890744	0.0626082	Virgin	0.0385784	-0.279106	10%EtOH	0.530166	-0.555658	Control
AGAP007080	0.746604	0.136584	Virgin	0.710719	-0.228676	Mated	0.849879	-0.305414	Mated	0.763058	0.116989	Virgin	0.0820891	-0.330686	10%EtOH	0.530166	-0.481244	Control
AGAP005577	0.0433355	-0.274246	Mated	0.745808	-0.312748	Mated	0.993083	0.0198128	Virgin	0.703089	0.149367	Virgin	0.0880079	-0.244188	10%EtOH	0.530166	-0.557906	Control
AGAP002684	0.809984	0.056511	Virgin	0.425773	0.520255	Virgin	0.563583	-0.679491	Mated	0.900329	0.0553224	Virgin	0.149857	-0.149227	10%EtOH	0.530166	-0.512613	Control
AGAP008909	0.90292	-0.0353001	Mated	0.464515	0.462034	Virgin	0.483503	0.779227	Virgin	0.154865	-0.429695	Virgin	0.192693	0.211089	20E	0.530166	0.461746	20E
AGAP011060	0.832473	-0.065489	Mated	0.587092	0.1619	Virgin	0.986665	0.02418	Virgin	0.747743	-0.0673933	Virgin	0.37258	0.130023	20E	0.530166	0.333808	20E
AGAP004428	0.945064	-0.0307347	Mated	0.986001	-0.0141031	Mated	0.957947	-0.102199	Mated	0.820691	0.101874	Virgin	0.479781	0.104741	20E	0.530166	0.46286	20E
AGAP008272	0.0841506	0.388052	Virgin	NA	-0.309855	Mated	0.819731	0.413247	Virgin	NA	-0.233442	Virgin	0.483117	-0.190337	10%EtOH	0.530166	0.593633	20E
AGAP028526	0.752213	-0.133381	Mated	0.367282	-0.601482	Mated	0.747897	-0.38322	Mated	0.254948	0.349941	Virgin	0.485306	0.195744	20E	0.530166	0.471623	20E
AGAP011568	0.969669	-0.0149699	Mated	0.809883	-0.144674	Mated	0.937467	-0.115024	Mated	0.753396	0.087495	Virgin	0.572728	-0.0850079	10%EtOH	0.530166	-0.360378	Control
AGAP011300	0.367923	0.120719	Virgin	0.973424	0.0201125	Virgin	0.742195	0.352228	Virgin	0.345452	-0.204095	Virgin	0.687981	0.0583526	20E	0.530166	0.38366	20E
AGAP001363	0.602224	-0.117602	Mated	0.865635	0.0771261	Virgin	0.901299	-0.160284	Mated	0.672972	0.0779924	Virgin	0.69097	0.068976	20E	0.530166	0.352003	20E
AGAP001653	0.420214	0.106653	Virgin	0.785119	0.186168	Virgin	0.649949	0.417738	Virgin	0.196635	-0.269663	Virgin	0.78186	0.0426046	20E	0.530166	0.353348	20E
AGAP009827	0.54544	0.252848	Virgin	0.971586	0.0645285	Virgin	0.99425	-0.0236987	Mated	0.914256	-0.07188	Virgin	0.80432	-0.107176	10%EtOH	0.530166	-0.53564	Control
AGAP000424	0.262938	0.293701	Virgin	0.967489	-0.0473819	Mated	0.987509	-0.0262156	Mated	0.778108	-0.106755	Virgin	0.808286	-0.0836045	10%EtOH	0.530166	-0.516307	Control
AGAP010243	0.902947	-0.0800671	Mated	0.52163	-0.618831	Mated	0.7616	0.462108	Virgin	0.966316	0.0287286	Virgin	0.895358	0.0584641	20E	0.530166	0.526187	20E
AGAP005158	0.914058	0.0775426	Virgin	NA	0.627357	Virgin	0.762782	0.532106	Virgin	NA	-0.466444	Virgin	0.920098	-0.0481545	10%EtOH	0.530166	0.615494	20E
AGAP004765	0.881004	0.0391923	Virgin	0.794426	0.16374	Virgin	0.986634	0.0288053	Virgin	0.724675	-0.0897478	Virgin	0.944227	0.0158993	20E	0.530166	0.314597	20E
AGAP010228	0.36749	0.156884	Virgin	0.802931	0.16363	Virgin	0.903729	0.191903	Virgin	0.462354	-0.184078	Virgin	0.981117	-0.0063458	10%EtOH	0.530166	0.4595	20E
AGAP001418	0.916049	-0.0538635	Mated	0.716403	0.335327	Virgin	0.661064	-0.52099	Mated	0.875387	0.0672148	Virgin	0.992634	-0.0025527	10%EtOH	0.530166	-0.4278	Control
AGAP007284	0.882025	0.0997345	Virgin	NA	0.729968	Virgin	0.918743	-0.203891	Mated	0.612079	-0.271226	Virgin	NA	-0.440831	10%EtOH	0.530166	0.579762	20E
AGAP009533	0.739393	0.168686	Virgin	0.954638	-0.0667524	Mated	0.794851	-0.483199	Mated	0.764207	0.171785	Virgin	0.00903198	-0.624142	10%EtOH	0.530373	-0.583104	Control
AGAP007478	0.972411	-0.0312441	Mated	0.645419	0.428062	Virgin	0.964471	0.102687	Virgin	0.800912	-0.142031	Virgin	0.00889647	-0.802963	10%EtOH	0.531848	-0.606616	Control
AGAP011463	0.989066	0.0108755	Virgin	0.910026	-0.101331	Mated	0.823594	-0.330676	Mated	0.567667	0.180894	Virgin	0.0172841	-0.497924	10%EtOH	0.531848	-0.564292	Control
AGAP003040	0.775531	-0.112123	Mated	0.971104	0.0319585	Virgin	0.918743	-0.195403	Mated	0.796345	0.102955	Virgin	0.235446	-0.238927	10%EtOH	0.531848	-0.500093	Control
AGAP010226	0.872619	0.0613904	Virgin	0.253597	-0.394772	Mated	0.742195	0.427851	Virgin	0.83815	-0.0797043	Virgin	0.35036	0.145514	20E	0.531848	0.472466	20E
AGAP005046	0.498145	0.149911	Virgin	0.778328	0.0892291	Virgin	0.680952	0.560547	Virgin	0.300281	-0.308081	Virgin	0.393251	0.127429	20E	0.531848	0.471737	20E
AGAP007573	0.198551	0.352038	Virgin	0.953965	0.0873169	Virgin	0.924957	-0.187813	Mated	0.893047	-0.0832685	Virgin	0.458941	-0.266845	10%EtOH	0.531848	-0.567411	Control
AGAP011798	0.192472	0.172593	Virgin	0.415595	-0.604253	Mated	0.95399	0.107804	Virgin	0.900761	0.0638496	Virgin	0.60013	-0.112273	10%EtOH	0.531848	-0.4403	Control
AGAP002026	0.475429	-0.133975	Mated	0.928458	0.0747143	Virgin	0.810905	0.309075	Virgin	0.70195	-0.118224	Virgin	0.806677	0.0493449	20E	0.531848	0.332442	20E
AGAP010781	0.214142	0.200477	Virgin	0.331325	0.903199	Virgin	NA	1.44843	Virgin	NA	-0.796687	Virgin	0.841781	0.0389093	20E	0.531848	0.620347	20E
AGAP000175	0.922619	0.0698517	Virgin	0.448559	-0.345203	Mated	0.930327	-0.16608	Mated	0.743833	0.146309	Virgin	2.98e-05	-0.834902	10%EtOH	0.532269	-0.517425	Control
AGAP004906	0.965179	0.0227647	Virgin	0.900564	-0.0912953	Mated	0.522385	0.871578	Virgin	0.365952	-0.336269	Virgin	0.0140568	0.305592	20E	0.532269	0.507053	20E
AGAP009473	0.0650764	-0.276812	Mated	0.958184	-0.0739724	Mated	0.522385	-0.687023	Mated	0.41769	0.2951	Virgin	0.0525695	0.277789	20E	0.532269	0.485911	20E
AGAP009506	0.971362	0.0211207	Virgin	0.841859	0.144045	Virgin	0.966037	0.0576748	Virgin	0.728606	-0.0884934	Virgin	0.926099	0.0284249	20E	0.532269	0.386974	20E
AGAP012383	0.527648	0.163876	Virgin	0.745808	-0.26836	Mated	0.668796	0.63783	Virgin	0.554111	-0.235181	Virgin	0.948962	0.0197432	20E	0.532269	0.345441	20E
AGAP000533	0.802115	0.140104	Virgin	0.882504	-0.18285	Mated	0.958107	0.114187	Virgin	0.82852	-0.126371	Virgin	0.00449092	-0.69514	10%EtOH	0.532279	-0.618232	Control
AGAP006042	0.957344	0.0449763	Virgin	0.659708	-0.387292	Mated	0.962368	0.105965	Virgin	0.966316	0.0302622	Virgin	0.00965324	-0.387676	10%EtOH	0.532279	-0.591205	Control
AGAP008977	0.961418	0.0344562	Virgin	0.981609	-0.0113975	Mated	0.852868	-0.309044	Mated	0.728941	0.11855	Virgin	0.0118798	-0.57474	10%EtOH	0.532279	-0.514382	Control
AGAP007310	0.97978	0.0122277	Virgin	0.950294	-0.0457272	Mated	0.76978	-0.355978	Mated	0.561505	0.1492	Virgin	0.325699	-0.127788	10%EtOH	0.532279	-0.459381	Control
AGAP004214	0.971362	0.0158063	Virgin	0.231236	1.01239	Virgin	0.811238	0.295474	Virgin	0.382308	-0.343046	Virgin	0.630381	0.0846116	20E	0.532279	0.41822	20E
AGAP005869	0.0754825	-0.226548	Mated	0.528725	-0.519082	Mated	0.938056	0.124363	Virgin	0.720335	0.145935	Virgin	0.720698	0.0775743	20E	0.533058	-0.501467	Control
AGAP000678	0.961081	0.0387639	Virgin	0.778526	-0.24858	Mated	0.742195	-0.458138	Mated	0.46823	0.249801	Virgin	0.00050114	-0.659148	10%EtOH	0.535306	-0.485002	Control
AGAP003369	0.863354	0.0623993	Virgin	0.319478	-0.38174	Mated	0.917958	-0.13799	Mated	0.574792	0.131231	Virgin	0.0201252	-0.24066	10%EtOH	0.535306	-0.453752	Control
AGAP008118	0.559103	0.13221	Virgin	0.877724	-0.135463	Mated	0.845052	-0.295219	Mated	0.447959	0.26583	Virgin	0.0737563	-0.239328	10%EtOH	0.535306	-0.392073	Control
AGAP003302	0.780325	-0.119475	Mated	NA	0.755466	Virgin	0.522385	-0.70452	Mated	NA	0.0660462	Virgin	0.867186	0.0471699	20E	0.535306	-0.535365	Control
AGAP001446	0.546692	0.136721	Virgin	0.966404	-0.0498848	Mated	0.954463	-0.109785	Mated	0.998759	-0.0019174	Virgin	0.0233532	-0.402554	10%EtOH	0.536626	-0.531485	Control
AGAP002194	0.037046	0.445039	Virgin	0.94107	0.101467	Virgin	0.99777	-0.006126	Mated	0.655098	-0.19738	Virgin	0.933152	0.0288656	20E	0.537023	-0.461313	Control
AGAP008582	NA	0.120615	Virgin	0.946496	0.0957218	Virgin	0.661064	0.771193	Virgin	0.327662	-0.487723	Virgin	NA	0.111856	20E	0.537023	-0.599392	Control
AGAP003925	0.532874	-0.18279	Mated	0.904745	0.0941577	Virgin	0.869882	-0.30067	Mated	0.627972	0.20741	Virgin	0.0409327	-0.430377	10%EtOH	0.538022	-0.579032	Control
AGAP005886	0.935433	0.0532195	Virgin	0.601926	-0.490301	Mated	0.906489	-0.222313	Mated	0.665498	0.186692	Virgin	0.165544	-0.173869	10%EtOH	0.538281	-0.553998	Control
AGAP009264	0.496122	-0.183075	Mated	0.398958	-0.797909	Mated	0.672401	-0.555132	Mated	0.188796	0.496498	Virgin	0.518167	0.161926	20E	0.538434	-0.482689	Control
AGAP001314	0.880779	-0.0604071	Mated	0.695237	-0.191669	Mated	0.855459	0.153668	Virgin	0.983777	0.00610099	Virgin	0.502469	0.132118	20E	0.538746	0.356815	20E
AGAP000699	0.97744	-0.00978074	Mated	0.806624	-0.109656	Mated	0.596959	0.447861	Virgin	0.449719	-0.150714	Virgin	0.617264	0.0502063	20E	0.539026	0.333055	20E
AGAP008917	0.319713	0.236791	Virgin	0.328491	0.676994	Virgin	0.868435	-0.270039	Mated	0.685703	-0.172471	Virgin	0.00504764	-0.521342	10%EtOH	0.539849	-0.562017	Control
AGAP006096	0.991996	-0.00345286	Mated	0.667317	0.319134	Virgin	0.872107	0.149048	Virgin	0.414632	-0.18065	Virgin	0.0342715	-0.270359	10%EtOH	0.539849	-0.358869	Control
AGAP002081	0.97978	-0.0133955	Mated	0.806763	-0.118073	Mated	0.855459	-0.264977	Mated	0.676309	0.1233	Virgin	0.0805352	-0.194383	10%EtOH	0.539849	-0.45269	Control
AGAP004119	0.454265	-0.237582	Mated	NA	0.0818797	Virgin	0.689093	-0.585231	Mated	0.474383	0.231542	Virgin	0.173316	-0.2855	10%EtOH	0.539849	-0.495498	Control
AGAP005162	0.0934931	-0.422333	Mated	0.646232	-0.5907	Mated	0.503194	-0.951948	Mated	0.169009	0.63724	Virgin	0.193522	-0.447748	10%EtOH	0.539849	-0.616851	Control
AGAP012287	0.794915	-0.100065	Mated	NA	-0.141931	Mated	0.695362	-0.551888	Mated	NA	0.242088	Virgin	0.269543	0.30756	20E	0.539849	-0.481172	Control
AGAP013733	0.927539	-0.0453591	Mated	0.89739	-0.100607	Mated	0.937794	-0.0994271	Mated	0.7686	0.0831543	Virgin	0.879558	0.0308049	20E	0.539849	0.409039	20E
AGAP010732	0.779284	0.0776014	Virgin	0.660062	-0.254303	Mated	0.921807	-0.166943	Mated	0.660859	0.126551	Virgin	0.527954	-0.101149	10%EtOH	0.541281	-0.391284	Control
AGAP001586	0.378651	0.271568	Virgin	NA	0.530043	Virgin	0.986476	0.0405576	Virgin	NA	-0.232155	Virgin	0.944539	-0.0255052	10%EtOH	0.541488	0.541574	20E
AGAP006472	0.728433	-0.117259	Mated	0.978314	0.0182516	Virgin	0.978761	-0.0686266	Mated	0.913445	0.0587712	Virgin	0.00055794	-0.449354	10%EtOH	0.54166	-0.521772	Control
AGAP008637	0.749901	0.0833026	Virgin	0.299055	0.839306	Virgin	0.546306	-0.608866	Mated	0.848501	-0.0901705	Virgin	0.292117	-0.173628	10%EtOH	0.54166	-0.421036	Control
AGAP002009	0.328913	0.338222	Virgin	NA	0.41325	Virgin	0.366304	1.07785	Virgin	NA	-0.697724	Virgin	0.670806	0.180698	20E	0.54166	0.599283	20E
AGAP008633	0.852295	-0.0584881	Mated	0.644657	-0.236484	Mated	0.946455	-0.115613	Mated	0.767121	0.112262	Virgin	0.39897	-0.133841	10%EtOH	0.54186	-0.483895	Control
AGAP011966	0.832303	-0.121562	Mated	NA	0.81475	Virgin	NA	-0.129748	Mated	NA	-0.0301665	Virgin	0.842325	-0.0955293	10%EtOH	0.541864	-0.614692	Control
AGAP006411	0.921462	-0.0705134	Mated	0.828366	-0.227337	Mated	0.941353	-0.14769	Mated	0.785922	0.160208	Virgin	0.00044183	-0.960846	10%EtOH	0.542085	-0.54146	Control
AGAP009915	0.794915	-0.0941798	Mated	0.754061	0.28218	Virgin	0.941521	0.13207	Virgin	0.90309	-0.0640641	Virgin	0.0128555	-0.342858	10%EtOH	0.542085	-0.528422	Control
AGAP002019	0.775531	0.0816926	Virgin	0.756845	0.117687	Virgin	0.974956	0.0418244	Virgin	0.589672	-0.0873171	Virgin	0.579726	0.107459	20E	0.542256	0.368636	20E
AGAP008332	0.998067	-0.0018182	Mated	0.297485	0.913617	Virgin	0.688355	0.535959	Virgin	0.409808	-0.346982	Virgin	0.775306	0.0861506	20E	0.542256	0.491571	20E
AGAP009078	0.86797	0.107966	Virgin	NA	0.564745	Virgin	0.917958	0.196357	Virgin	NA	-0.347336	Virgin	0.982831	-0.0110795	10%EtOH	0.542256	-0.556856	Control
AGAP009261	0.873728	-0.0838547	Mated	0.912989	-0.13256	Mated	0.737713	-0.533026	Mated	0.474755	0.287688	Virgin	0.016542	-0.568038	10%EtOH	0.543256	-0.58686	Control
AGAP007742	0.156787	-0.159921	Mated	0.946496	-0.0556423	Mated	0.823594	0.281762	Virgin	0.873253	-0.0560405	Virgin	0.0460443	0.222279	20E	0.544919	0.414088	20E
AGAP001452	0.704691	-0.103468	Mated	0.674658	-0.177841	Mated	0.742195	-0.299242	Mated	0.188796	0.230544	Virgin	0.33026	-0.143768	10%EtOH	0.546219	-0.386086	Control
AGAP001561	0.548522	0.16544	Virgin	0.500962	-0.482583	Mated	0.850564	0.326858	Virgin	0.903961	-0.0625279	Virgin	0.43301	0.228342	20E	0.546537	0.446007	20E
AGAP004110	0.779385	-0.0872639	Mated	0.797263	0.121394	Virgin	0.678843	0.510356	Virgin	0.418664	-0.222103	Virgin	0.505481	0.102732	20E	0.546537	0.443362	20E
AGAP008961	0.882702	0.0563705	Virgin	0.953591	0.0885799	Virgin	NA	1.13038	Virgin	NA	-0.458731	Virgin	0.971822	-0.0106922	10%EtOH	0.546537	0.610129	20E
AGAP012745	0.814382	0.0839045	Virgin	0.028706	-1.35218	Mated	0.800073	-0.385558	Mated	0.212586	0.49051	Virgin	0.155046	0.286384	20E	0.547132	0.527616	20E
AGAP008317	0.333394	-0.231002	Mated	0.805902	0.272761	Virgin	0.457087	1.10309	Virgin	0.391421	-0.39288	Virgin	0.309344	-0.157798	10%EtOH	0.547132	0.520605	20E
AGAP001491	0.77171	-0.1037	Mated	0.954716	-0.0222185	Mated	0.675664	0.360554	Virgin	0.623582	-0.0984801	Virgin	0.367908	0.139533	20E	0.547132	0.445135	20E
AGAP001193	0.86076	0.0765766	Virgin	0.989062	-0.0103205	Mated	0.186958	1.21498	Virgin	0.192777	-0.477466	Virgin	0.406799	0.152382	20E	0.547132	0.519382	20E
AGAP007569	0.991996	0.00887674	Virgin	NA	-0.32733	Mated	0.506469	0.87574	Virgin	NA	-0.271115	Virgin	0.566352	0.235039	20E	0.547132	0.513406	20E
AGAP004233	0.750804	-0.0889818	Mated	0.898009	0.103633	Virgin	0.924966	-0.115327	Mated	0.966384	0.0153845	Virgin	0.669634	-0.0636044	10%EtOH	0.547132	-0.359781	Control
AGAP008861	0.660471	-0.115114	Mated	0.954716	-0.0991891	Mated	0.668796	0.726418	Virgin	0.763058	-0.187534	Virgin	6.99e-05	0.49326	20E	0.547568	0.584513	20E
AGAP002436	0.575455	0.19678	Virgin	NA	0.227563	Virgin	0.875563	-0.265472	Mated	NA	-0.0344586	Virgin	0.353061	-0.222554	10%EtOH	0.547568	-0.534832	Control
AGAP000396	0.277711	0.159889	Virgin	0.373047	0.549076	Virgin	0.549679	0.720821	Virgin	0.0953759	-0.507522	Virgin	0.410449	0.124909	20E	0.547568	0.416409	20E
AGAP010700	0.92305	-0.0339714	Mated	0.940246	0.0669709	Virgin	0.713462	-0.370926	Mated	0.577491	0.130599	Virgin	0.55384	-0.115595	10%EtOH	0.547568	-0.504085	Control
AGAP007421	0.051756	0.295793	Virgin	0.990487	0.00971564	Virgin	0.544826	0.902639	Virgin	0.264171	-0.464539	Virgin	0.792405	-0.0453042	10%EtOH	0.547568	-0.563061	Control
AGAP007146	0.715931	0.0973381	Virgin	0.856279	-0.157318	Mated	0.742195	0.453432	Virgin	0.628684	-0.180561	Virgin	0.0249115	0.316872	20E	0.547692	0.430286	20E
AGAP002424	0.328913	0.159241	Virgin	0.850807	-0.150427	Mated	0.978761	0.046118	Virgin	0.899738	-0.0472579	Virgin	2.86e-07	-0.285213	10%EtOH	0.548055	-0.356216	Control
AGAP006022	1.34e-06	0.498881	Virgin	0.881252	-0.144067	Mated	0.718538	0.429662	Virgin	0.351955	-0.289431	Virgin	3.59e-07	-0.400664	10%EtOH	0.548055	-0.367789	Control
AGAP010935	0.000164578	-0.523384	Mated	0.0124975	-1.54963	Mated	0.909298	-0.198258	Mated	0.0953759	0.66181	Virgin	3.13e-06	0.659873	20E	0.548055	0.481597	20E
AGAP028035	0.728433	-0.186459	Mated	0.977728	-0.0476613	Mated	0.933328	-0.139822	Mated	NA	0.162888	Virgin	1.75e-05	-1.15967	10%EtOH	0.548055	-0.568439	Control
AGAP011682	0.991996	-0.00771312	Mated	NA	0.596737	Virgin	NA	0.0753852	Virgin	0.698874	-0.215037	Virgin	1.75e-05	0.862541	20E	0.548055	0.550103	20E
AGAP000171	0.916049	-0.0734151	Mated	0.840536	-0.153749	Mated	0.875563	-0.302215	Mated	0.756153	0.166671	Virgin	0.00012659	-0.789007	10%EtOH	0.548055	-0.576341	Control
AGAP000146	0.898864	0.0918677	Virgin	0.670196	-0.448878	Mated	0.825029	-0.394525	Mated	0.641079	0.236687	Virgin	0.00023055	-0.943075	10%EtOH	0.548055	-0.578855	Control
AGAP001029	0.972411	-0.0258336	Mated	0.839495	-0.144532	Mated	0.907412	-0.258218	Mated	0.812139	0.131851	Virgin	0.00027499	-0.651392	10%EtOH	0.548055	-0.52687	Control
AGAP028461	0.611609	-0.144452	Mated	0.638351	-0.379541	Mated	0.926459	-0.151278	Mated	0.547038	0.214043	Virgin	0.00030985	0.492013	20E	0.548055	0.398856	20E
AGAP012292	0.000184636	0.405933	Virgin	0.626828	-0.438203	Mated	0.917958	0.193167	Virgin	0.866709	-0.0866835	Virgin	0.00079776	-0.378259	10%EtOH	0.548055	0.552001	20E
AGAP013380	0.709038	0.195994	Virgin	NA	-0.346424	Mated	0.9747	0.0811753	Virgin	NA	-0.0503582	Virgin	0.00158401	-0.633343	10%EtOH	0.548055	-0.600659	Control
AGAP002643	0.232729	0.268553	Virgin	0.224581	-1.28713	Mated	0.849879	-0.333337	Mated	0.420616	0.405826	Virgin	0.00213957	0.423073	20E	0.548055	0.518326	20E
AGAP000708	0.750354	0.13717	Virgin	0.753884	-0.176934	Mated	0.986634	-0.0391994	Mated	0.993066	-0.0067965	Virgin	0.00321802	-0.398966	10%EtOH	0.548055	-0.522872	Control
AGAP002030	0.995111	-0.00590374	Mated	0.400707	-0.492552	Mated	0.997591	0.00911648	Virgin	0.816453	0.121973	Virgin	0.00368464	-0.617062	10%EtOH	0.548055	-0.554481	Control
AGAP007577	0.794915	0.115506	Virgin	0.98766	-0.0119467	Mated	0.695362	0.552445	Virgin	0.425855	-0.271804	Virgin	0.00554152	0.477296	20E	0.548055	0.493431	20E
AGAP013174	0.936609	0.0422032	Virgin	NA	-0.226788	Mated	0.875563	0.256282	Virgin	NA	-0.067936	Virgin	0.0069375	0.561679	20E	0.548055	0.449199	20E
AGAP011099	0.464085	-0.194757	Mated	0.747855	-0.218904	Mated	0.965582	-0.100265	Mated	0.790116	0.137024	Virgin	0.00855914	-0.370851	10%EtOH	0.548055	-0.531674	Control
AGAP007253	0.985724	-0.0141681	Mated	0.654967	-0.341069	Mated	0.675664	-0.509138	Mated	0.26587	0.320803	Virgin	0.00952228	-0.568966	10%EtOH	0.548055	-0.466619	Control
AGAP007503	0.519556	0.156745	Virgin	0.859023	-0.138581	Mated	0.996355	-0.0127469	Mated	0.971252	-0.0234446	Virgin	0.0100453	-0.529611	10%EtOH	0.548055	-0.542187	Control
AGAP001947	0.941407	0.0505217	Virgin	0.634354	-0.2596	Mated	0.966037	-0.098196	Mated	0.86468	0.0976795	Virgin	0.0112307	-0.506345	10%EtOH	0.548055	-0.552404	Control
AGAP001731	0.966929	-0.0351894	Mated	0.99247	0.009029	Virgin	0.937794	-0.161925	Mated	0.715462	0.196419	Virgin	0.0112715	-0.646971	10%EtOH	0.548055	-0.552315	Control
AGAP010039	0.973725	-0.00856089	Mated	0.95441	0.0245331	Virgin	0.9409	0.0886929	Virgin	0.728941	-0.0721483	Virgin	0.015296	0.251649	20E	0.548055	0.357503	20E
AGAP002627	0.749901	-0.0827054	Mated	0.877724	0.148863	Virgin	0.742195	0.412006	Virgin	0.538522	-0.196923	Virgin	0.0173916	0.308965	20E	0.548055	0.462266	20E
AGAP006895	0.610738	-0.0967989	Mated	0.877724	-0.116821	Mated	0.794829	0.386026	Virgin	0.804822	-0.0999938	Virgin	0.0270139	0.328048	20E	0.548055	0.47498	20E
AGAP002087	0.598463	-0.153417	Mated	0.920245	-0.0603425	Mated	0.697988	0.582605	Virgin	0.65618	-0.182432	Virgin	0.0272169	0.372727	20E	0.548055	0.494403	20E
AGAP010490	0.439783	-0.159144	Mated	0.929951	-0.0980926	Mated	0.978761	-0.0625875	Mated	0.827393	0.104126	Virgin	0.028808	-0.300175	10%EtOH	0.548055	-0.518728	Control
AGAP001464	0.716461	0.113512	Virgin	0.972623	-0.0274777	Mated	0.939101	-0.135353	Mated	0.997199	-0.0028603	Virgin	0.0365426	-0.379527	10%EtOH	0.548055	-0.48898	Control
AGAP004744	0.986486	-0.00754134	Mated	0.949353	-0.0307391	Mated	0.558867	0.569565	Virgin	0.34493	-0.212542	Virgin	0.0385784	0.257081	20E	0.548055	0.385758	20E
AGAP005121	0.992635	0.00315989	Virgin	0.863883	0.112513	Virgin	0.687938	0.514451	Virgin	0.374676	-0.256555	Virgin	0.0403346	0.249792	20E	0.548055	0.41786	20E
AGAP009948	0.634565	-0.185486	Mated	NA	0.292354	Virgin	0.97295	0.0792537	Virgin	NA	-0.0931619	Virgin	0.0460443	0.598484	20E	0.548055	0.587069	20E
AGAP009334	0.858027	-0.0425317	Mated	0.797732	-0.149296	Mated	0.829132	0.223584	Virgin	0.876578	-0.0445868	Virgin	0.0468407	0.23584	20E	0.548055	0.351045	20E
AGAP007398	0.98871	-0.00919007	Mated	0.947529	0.0629066	Virgin	0.736891	0.423128	Virgin	0.598329	-0.162545	Virgin	0.0522617	0.33451	20E	0.548055	0.396864	20E
AGAP012301	0.168472	-0.2692	Mated	0.807722	-0.13055	Mated	0.756323	0.341577	Virgin	0.976817	-0.0126637	Virgin	0.0563676	0.287952	20E	0.548055	0.350315	20E
AGAP001300	0.976889	0.0137136	Virgin	0.956747	-0.0347025	Mated	0.766506	0.37264	Virgin	0.636966	-0.144247	Virgin	0.0606881	0.299631	20E	0.548055	0.455093	20E
AGAP010464	0.989616	0.00673856	Virgin	0.570722	0.302689	Virgin	0.475674	0.847894	Virgin	0.170479	-0.431078	Virgin	0.0720871	0.233993	20E	0.548055	0.43599	20E
AGAP002119	0.38186	0.21308	Virgin	0.943826	-0.10066	Mated	0.788683	-0.355831	Mated	0.805195	0.106696	Virgin	0.0786429	-0.356646	10%EtOH	0.548055	-0.358725	Control
AGAP006090	0.215679	0.194077	Virgin	0.121457	1.34295	Virgin	0.742195	-0.559186	Mated	0.75481	-0.185761	Virgin	0.0794987	-0.239421	10%EtOH	0.548055	-0.558212	Control
AGAP000564	0.972411	-0.0168425	Mated	0.146662	0.595332	Virgin	0.966037	0.0635053	Virgin	0.420882	-0.191946	Virgin	0.0886649	0.349285	20E	0.548055	0.447484	20E
AGAP000149	0.934702	0.0514132	Virgin	0.800798	-0.183776	Mated	0.992469	0.0252297	Virgin	0.899725	0.066703	Virgin	0.0963702	-0.24143	10%EtOH	0.548055	-0.477457	Control
AGAP001535	0.752859	0.146773	Virgin	0.978314	-0.0360828	Mated	0.965957	-0.0997549	Mated	0.985006	-0.0153013	Virgin	0.10468	-0.410624	10%EtOH	0.548055	-0.580586	Control
AGAP009647	0.914058	-0.0508049	Mated	0.607312	-0.2491	Mated	0.742195	0.457377	Virgin	0.804822	-0.0997874	Virgin	0.107865	0.233643	20E	0.548055	0.466941	20E
AGAP000763	0.81609	0.0654458	Virgin	0.667317	-0.20069	Mated	0.986476	-0.033578	Mated	0.916327	0.0317476	Virgin	0.116921	-0.230539	10%EtOH	0.548055	-0.448719	Control
AGAP011076	0.965179	-0.0149859	Mated	0.343825	-0.454193	Mated	0.99107	-0.014949	Mated	0.549572	0.128719	Virgin	0.122405	0.268365	20E	0.548055	0.315714	20E
AGAP011754	0.902947	0.0425323	Virgin	0.288496	-0.450119	Mated	0.9589	-0.0905686	Mated	0.715462	0.132633	Virgin	0.13344	-0.134002	10%EtOH	0.548055	-0.495647	Control
AGAP009927	0.960391	-0.034385	Mated	0.903493	-0.0966555	Mated	0.786057	0.291439	Virgin	0.739497	-0.0983022	Virgin	0.159269	0.253562	20E	0.548055	0.399888	20E
AGAP012177	0.761607	-0.080644	Mated	0.978314	-0.0169531	Mated	0.633041	0.608858	Virgin	0.477074	-0.213382	Virgin	0.160861	0.222233	20E	0.548055	0.403479	20E
AGAP003201	0.988094	0.015091	Virgin	0.745808	0.231132	Virgin	0.680952	-0.553656	Mated	0.563565	0.221997	Virgin	0.167215	-0.31024	10%EtOH	0.548055	-0.473581	Control
AGAP000942	0.720983	0.107061	Virgin	0.977728	0.0201472	Virgin	0.457087	0.912306	Virgin	0.192777	-0.40194	Virgin	0.169983	0.241397	20E	0.548055	0.441439	20E
AGAP010056	0.700819	0.1202	Virgin	0.689615	-0.272765	Mated	0.749431	0.41817	Virgin	0.695743	-0.146164	Virgin	0.170779	0.292827	20E	0.548055	0.398892	20E
AGAP002357	0.366946	-0.20687	Mated	0.865008	-0.0984487	Mated	0.939101	0.0997929	Virgin	0.829485	0.0642707	Virgin	0.173316	0.217956	20E	0.548055	0.39083	20E
AGAP005824	0.755187	-0.101286	Mated	0.719099	-0.200676	Mated	0.544826	0.548992	Virgin	0.668115	-0.122864	Virgin	0.177299	0.220741	20E	0.548055	0.326206	20E
AGAP001936	0.958708	-0.0394105	Mated	NA	0.3451	Virgin	0.946792	-0.123178	Mated	0.959038	0.0327036	Virgin	0.181929	-0.269805	10%EtOH	0.548055	-0.510441	Control
AGAP002670	0.995613	0.00234953	Virgin	0.865106	-0.0927256	Mated	0.906624	-0.124417	Mated	0.665498	0.0858443	Virgin	0.186039	-0.173595	10%EtOH	0.548055	-0.340515	Control
AGAP001697	0.326039	-0.193288	Mated	0.704283	-0.168262	Mated	0.736976	0.337791	Virgin	0.989717	-0.0057606	Virgin	0.188569	0.185554	20E	0.548055	0.356024	20E
AGAP005963	0.998067	-0.001991	Mated	0.715222	-0.259547	Mated	0.890813	-0.271716	Mated	0.763226	0.153812	Virgin	0.212284	-0.233402	10%EtOH	0.548055	-0.553429	Control
AGAP006713	0.990656	0.00491322	Virgin	0.747855	-0.231606	Mated	0.824643	0.260665	Virgin	0.852006	-0.0640997	Virgin	0.213935	0.136535	20E	0.548055	0.396092	20E
AGAP005449	0.484215	-0.180662	Mated	0.661194	-0.281522	Mated	0.924957	-0.140957	Mated	0.382308	0.238869	Virgin	0.220843	-0.180514	10%EtOH	0.548055	-0.381329	Control
AGAP005909	0.984376	0.0135166	Virgin	NA	0.167986	Virgin	0.794361	0.388482	Virgin	0.553538	-0.207736	Virgin	0.232499	0.263188	20E	0.548055	0.523886	20E
AGAP006942	0.500272	0.0853516	Virgin	0.408326	0.624196	Virgin	0.708975	-0.445277	Mated	0.860598	-0.0777318	Virgin	0.238297	-0.119292	10%EtOH	0.548055	-0.375646	Control
AGAP000562	0.824596	-0.0772375	Mated	0.951208	0.0401583	Virgin	0.923544	-0.172291	Mated	0.835254	0.0800721	Virgin	0.238435	-0.204716	10%EtOH	0.548055	-0.434608	Control
AGAP004303	0.907364	0.0490874	Virgin	0.716403	-0.297823	Mated	0.559208	-0.578396	Mated	0.390383	0.246997	Virgin	0.247019	-0.255357	10%EtOH	0.548055	-0.45582	Control
AGAP003017	0.532874	-0.120921	Mated	0.646232	-0.262292	Mated	0.868435	-0.140669	Mated	0.350343	0.157516	Virgin	0.259882	0.121279	20E	0.548055	0.305183	20E
AGAP011714	0.765516	0.125755	Virgin	0.877724	0.170015	Virgin	0.92687	0.17509	Virgin	NA	-0.174235	Virgin	0.277178	-0.275571	10%EtOH	0.548055	-0.546211	Control
AGAP006707	0.0419935	-0.56171	Mated	0.891651	0.210302	Virgin	0.762256	0.53382	Virgin	0.84179	-0.135133	Virgin	0.28231	-0.389594	10%EtOH	0.548055	0.593705	20E
AGAP003874	0.651315	0.0643269	Virgin	0.803265	-0.168357	Mated	0.544826	0.550294	Virgin	0.521845	-0.167929	Virgin	0.287523	0.115864	20E	0.548055	0.422553	20E
AGAP002962	0.961081	0.0252671	Virgin	0.346933	-0.656367	Mated	0.790262	-0.316521	Mated	0.335019	0.290632	Virgin	0.318315	0.176519	20E	0.548055	0.480912	20E
AGAP005617	0.0120953	0.442319	Virgin	0.145122	-0.927359	Mated	0.925188	-0.188226	Mated	0.686559	0.201437	Virgin	0.330338	-0.116602	10%EtOH	0.548055	-0.528568	Control
AGAP001995	0.244514	-0.210104	Mated	0.92159	-0.0619256	Mated	0.73752	0.394807	Virgin	0.83196	-0.0717372	Virgin	0.335598	0.116996	20E	0.548055	0.430263	20E
AGAP006669	0.13886	0.429008	Virgin	0.98828	-0.0217986	Mated	0.933328	-0.147263	Mated	0.896289	-0.0811148	Virgin	0.338378	-0.315752	10%EtOH	0.548055	-0.548182	Control
AGAP004029	0.913635	0.0712732	Virgin	NA	0.803327	Virgin	0.882395	0.279584	Virgin	NA	-0.349193	Virgin	0.37263	0.225297	20E	0.548055	0.568356	20E
AGAP001271	0.291985	0.130243	Virgin	0.270067	-0.348988	Mated	0.987509	-0.0145167	Mated	0.724982	0.0603551	Virgin	0.373133	-0.110608	10%EtOH	0.548055	0.270519	20E
AGAP007927	0.425633	0.148913	Virgin	0.943826	0.0279305	Virgin	0.718538	0.49072	Virgin	0.376553	-0.265655	Virgin	0.383678	0.109585	20E	0.548055	0.452976	20E
AGAP002002	0.65471	-0.15314	Mated	NA	-0.205188	Mated	0.97242	-0.0764818	Mated	NA	0.135534	Virgin	0.387277	-0.199635	10%EtOH	0.548055	-0.401335	Control
AGAP010711	0.443174	0.124921	Virgin	0.319478	0.851007	Virgin	0.736976	-0.372212	Mated	0.622834	-0.192182	Virgin	0.390104	-0.150912	10%EtOH	0.548055	-0.400126	Control
AGAP002474	0.462039	-0.147469	Mated	0.543075	0.505549	Virgin	0.799794	-0.309625	Mated	0.996285	0.00373431	Virgin	0.394704	0.189154	20E	0.548055	-0.502751	Control
AGAP010515	0.79778	-0.0795835	Mated	0.587092	-0.238992	Mated	0.968335	0.0526539	Virgin	0.821857	0.0560759	Virgin	0.39984	0.137741	20E	0.548055	0.366216	20E
AGAP011726	0.991996	-0.00511132	Mated	0.825367	-0.143815	Mated	0.965957	-0.0869167	Mated	0.902705	0.0553304	Virgin	0.407201	-0.184823	10%EtOH	0.548055	-0.498616	Control
AGAP006661	0.000947638	0.501655	Virgin	0.560255	-0.472487	Mated	0.680952	0.50972	Virgin	0.561505	-0.217697	Virgin	0.416665	-0.195289	10%EtOH	0.548055	0.430208	20E
AGAP002136	1.84e-06	-0.695828	Mated	0.881125	-0.188764	Mated	0.947934	-0.10301	Mated	0.474643	0.268215	Virgin	0.416665	0.224055	20E	0.548055	-0.515579	Control
AGAP011945	0.679333	0.106394	Virgin	0.674658	0.272906	Virgin	0.129155	1.48039	Virgin	0.140625	-0.653955	Virgin	0.419516	0.126916	20E	0.548055	0.516759	20E
AGAP009317	0.849858	-0.097365	Mated	0.514074	-0.578018	Mated	0.728082	0.437155	Virgin	NA	0.0486096	Virgin	0.43177	0.252619	20E	0.548055	0.472457	20E
AGAP010643	0.972411	0.0154844	Virgin	0.771076	-0.144264	Mated	0.830658	-0.31584	Mated	0.632255	0.149109	Virgin	0.443823	-0.104887	10%EtOH	0.548055	-0.513761	Control
AGAP004543	0.960391	-0.0269601	Mated	0.973304	0.0306151	Virgin	0.564497	0.632176	Virgin	0.426256	-0.230929	Virgin	0.464962	0.17603	20E	0.548055	0.417682	20E
AGAP001480	0.972411	-0.020298	Mated	0.822189	-0.150426	Mated	0.937647	-0.153922	Mated	0.847378	0.0953867	Virgin	0.46505	-0.115101	10%EtOH	0.548055	-0.50117	Control
AGAP012018	0.801403	-0.100831	Mated	0.222006	-0.746031	Mated	0.299048	-0.939497	Mated	0.0488028	0.575856	Virgin	0.476959	0.180926	20E	0.548055	-0.454487	Control
AGAP009289	0.532874	0.141519	Virgin	0.665194	-0.272778	Mated	0.595389	0.605275	Virgin	0.506178	-0.205429	Virgin	0.486923	0.176028	20E	0.548055	0.424362	20E
AGAP028724	0.765516	-0.14095	Mated	NA	0.415976	Virgin	0.559539	0.767804	Virgin	0.262701	-0.39811	Virgin	0.491496	0.189596	20E	0.548055	0.485277	20E
AGAP001883	0.500681	0.278587	Virgin	NA	0.704579	Virgin	0.675664	-0.674483	Mated	NA	0.0133383	Virgin	0.507731	0.248253	20E	0.548055	-0.5179	Control
AGAP004692	0.563208	0.0918111	Virgin	0.729504	-0.252782	Mated	0.737374	0.266242	Virgin	0.894005	-0.0414589	Virgin	0.511599	-0.0745678	10%EtOH	0.548055	0.397967	20E
AGAP000407	0.761757	0.118994	Virgin	0.981609	-0.0200284	Mated	0.95399	-0.10825	Mated	0.994796	0.00569229	Virgin	0.529816	-0.114822	10%EtOH	0.548055	-0.464272	Control
AGAP007808	0.0676125	0.436094	Virgin	0.66505	0.568062	Virgin	0.986476	0.0411882	Virgin	0.506749	-0.327525	Virgin	0.532483	0.220584	20E	0.548055	-0.439119	Control
AGAP007157	0.693001	0.0810466	Virgin	0.973353	-0.016766	Mated	0.674369	0.467089	Virgin	0.348099	-0.216666	Virgin	0.532483	0.0770467	20E	0.548055	0.371064	20E
AGAP002454	0.747819	-0.0934451	Mated	0.752005	-0.111716	Mated	0.858734	0.220285	Virgin	0.950786	-0.0199812	Virgin	0.533589	0.105859	20E	0.548055	0.39476	20E
AGAP013333	0.85538	0.0389753	Virgin	0.849506	-0.107921	Mated	0.713462	0.356733	Virgin	0.545813	-0.132614	Virgin	0.533589	0.0872551	20E	0.548055	0.391943	20E
AGAP008972	0.699248	0.197759	Virgin	NA	0.587414	Virgin	0.915728	-0.229626	Mated	NA	-0.129137	Virgin	0.538035	0.237157	20E	0.548055	0.595713	20E
AGAP009093	0.85596	0.0822151	Virgin	NA	0.212884	Virgin	0.809954	-0.377488	Mated	0.977987	0.0146041	Virgin	0.588833	-0.121808	10%EtOH	0.548055	0.524334	20E
AGAP010229	0.918096	-0.0445761	Mated	0.980273	0.0186769	Virgin	0.697988	0.5064	Virgin	0.515011	-0.206809	Virgin	0.599283	0.0989244	20E	0.548055	0.469703	20E
AGAP005342	0.000347851	0.354235	Virgin	0.835477	-0.166433	Mated	0.80048	0.395553	Virgin	0.474383	-0.236706	Virgin	0.61027	0.104192	20E	0.548055	0.446895	20E
AGAP001942	0.408406	0.119527	Virgin	0.845437	0.167345	Virgin	0.281891	1.05403	Virgin	0.150989	-0.49297	Virgin	0.610663	0.115424	20E	0.548055	0.443885	20E
AGAP013741	0.319716	0.268608	Virgin	NA	0.214175	Virgin	0.579264	0.715232	Virgin	0.188089	-0.434177	Virgin	0.612948	0.138851	20E	0.548055	0.499252	20E
AGAP003371	0.929184	0.0313998	Virgin	0.904745	0.115196	Virgin	0.785636	0.466103	Virgin	0.582681	-0.230045	Virgin	0.616229	-0.173966	10%EtOH	0.548055	-0.504597	Control
AGAP003353	0.459207	-0.210478	Mated	NA	0.0354379	Virgin	0.875563	-0.178743	Mated	NA	0.126703	Virgin	0.619995	0.12873	20E	0.548055	0.397325	20E
AGAP007477	0.717256	0.187118	Virgin	NA	0.84362	Virgin	0.921104	0.190007	Virgin	NA	-0.29806	Virgin	0.633438	0.149332	20E	0.548055	0.508726	20E
AGAP005353	0.921462	-0.0521178	Mated	0.802931	-0.13069	Mated	0.762256	0.439533	Virgin	0.765914	-0.123949	Virgin	0.644868	0.114215	20E	0.548055	0.501584	20E
AGAP028091	0.938324	-0.0591974	Mated	NA	-0.123269	Mated	0.716697	0.63838	Virgin	NA	-0.175176	Virgin	0.659079	0.142846	20E	0.548055	-0.590636	Control
AGAP009738	0.937128	0.0339656	Virgin	0.641196	-0.30068	Mated	0.908821	0.205409	Virgin	0.954609	-0.0274263	Virgin	0.659439	0.068278	20E	0.548055	0.434445	20E
AGAP008239	0.433597	0.214453	Virgin	NA	0.473824	Virgin	0.844416	-0.342033	Mated	NA	-0.117472	Virgin	0.682103	-0.115983	10%EtOH	0.548055	-0.482208	Control
AGAP003629	0.85719	0.0920491	Virgin	0.825367	-0.164717	Mated	0.933328	0.146396	Virgin	0.943545	-0.033976	Virgin	0.686341	0.112128	20E	0.548055	0.430529	20E
AGAP009381	0.0898583	-0.458936	Mated	0.409712	0.86345	Virgin	0.924957	-0.211961	Mated	NA	0.139062	Virgin	0.6936	0.159389	20E	0.548055	-0.578295	Control
AGAP011519	0.969102	0.02393	Virgin	0.534496	-0.354552	Mated	0.837078	-0.257607	Mated	0.504996	0.169489	Virgin	0.698026	-0.0988479	10%EtOH	0.548055	-0.446869	Control
AGAP008967	0.98871	-0.0101423	Mated	0.52163	-0.360272	Mated	0.837078	0.304728	Virgin	0.967719	-0.0186616	Virgin	0.714288	0.102212	20E	0.548055	-0.426595	Control
AGAP011386	0.172882	0.32769	Virgin	0.790882	-0.394801	Mated	0.937647	-0.169321	Mated	0.809918	0.157872	Virgin	0.717062	-0.0956185	10%EtOH	0.548055	-0.603016	Control
AGAP003984	0.770091	-0.074969	Mated	0.622168	-0.214822	Mated	0.844416	0.262603	Virgin	0.925258	-0.0315862	Virgin	0.725442	0.064187	20E	0.548055	0.402377	20E
AGAP012226	NA	0.127656	Virgin	NA	0.823608	Virgin	0.881608	-0.303713	Mated	NA	0.147112	Virgin	0.731921	0.131147	20E	0.548055	-0.599871	Control
AGAP011960	0.852975	-0.0956292	Mated	NA	1.03126	Virgin	0.911795	0.222088	Virgin	NA	-0.340879	Virgin	0.732662	0.115318	20E	0.548055	0.503671	20E
AGAP001382	0.537188	-0.0812475	Mated	0.655169	0.290364	Virgin	0.924957	0.158658	Virgin	0.665498	-0.150959	Virgin	0.743295	-0.0544321	10%EtOH	0.548055	-0.414136	Control
AGAP001269	0.884195	0.0856408	Virgin	0.674168	0.241899	Virgin	0.711148	-0.596592	Mated	NA	0.118588	Virgin	0.745938	-0.0760575	10%EtOH	0.548055	-0.534447	Control
AGAP007914	0.458972	0.230773	Virgin	NA	0.0139099	Virgin	0.978353	0.0575333	Virgin	NA	-0.0649723	Virgin	0.753622	0.112676	20E	0.548055	0.441054	20E
AGAP010480	0.598069	-0.130817	Mated	0.750376	-0.274715	Mated	0.818964	-0.315147	Mated	0.375542	0.267295	Virgin	0.77679	-0.0733914	10%EtOH	0.548055	-0.39513	Control
AGAP012088	0.908874	-0.044914	Mated	0.722141	-0.208303	Mated	0.713462	-0.491234	Mated	0.414632	0.238567	Virgin	0.781102	-0.0644413	10%EtOH	0.548055	-0.480409	Control
AGAP013469	0.459207	-0.140912	Mated	0.675533	-0.270438	Mated	0.742195	-0.36358	Mated	0.237209	0.263742	Virgin	0.791108	0.0575574	20E	0.548055	-0.439206	Control
AGAP006997	0.433201	0.230903	Virgin	NA	1.3834	Virgin	0.680724	-0.641718	Mated	NA	-0.236249	Virgin	0.799005	-0.0738613	10%EtOH	0.548055	-0.563019	Control
AGAP001889	0.740012	0.138829	Virgin	0.289205	-0.905664	Mated	0.661064	0.681921	Virgin	0.921213	-0.0602677	Virgin	0.801668	0.0509241	20E	0.548055	0.492392	20E
AGAP010641	0.4576	-0.162962	Mated	0.458817	-0.705132	Mated	0.996182	-0.015785	Mated	0.518771	0.271915	Virgin	0.80613	0.061048	20E	0.548055	0.464663	20E
AGAP002375	0.767243	0.121961	Virgin	NA	1.04249	Virgin	0.93128	0.180827	Virgin	0.392344	-0.42924	Virgin	0.818488	0.06864	20E	0.548055	-0.606789	Control
AGAP011157	0.99038	0.00314892	Virgin	0.794426	0.141167	Virgin	0.713462	-0.39272	Mated	0.672972	0.0991597	Virgin	0.81918	-0.0320804	10%EtOH	0.548055	-0.29319	Control
AGAP010637	0.917565	0.0763047	Virgin	NA	0.95019	Virgin	0.712631	0.6563	Virgin	NA	-0.664409	Virgin	0.830502	-0.103327	10%EtOH	0.548055	0.604917	20E
AGAP006115	0.210953	-0.381837	Mated	0.877724	-0.212449	Mated	NA	-0.365365	Mated	0.545813	0.297256	Virgin	0.844573	0.0727922	20E	0.548055	-0.589973	Control
AGAP000996	0.999419	-0.000991484	Mated	NA	0.15222	Virgin	0.60604	0.855315	Virgin	NA	-0.413293	Virgin	0.864194	-0.0743736	10%EtOH	0.548055	-0.591917	Control
AGAP007943	0.959124	0.0437887	Virgin	NA	1.0443	Virgin	0.742195	0.539152	Virgin	NA	-0.572753	Virgin	0.86535	0.0723195	20E	0.548055	0.59176	20E
AGAP010050	0.953123	0.0274417	Virgin	0.716994	-0.173177	Mated	0.742976	-0.257022	Mated	0.606808	0.0993034	Virgin	0.868696	0.0324122	20E	0.548055	-0.361432	Control
AGAP006380	0.889783	-0.0833098	Mated	0.157276	-1.34652	Mated	0.0257748	-1.03849	Mated	0.0971434	0.740668	Mated	0.878707	-0.0684628	10%EtOH	0.548055	-0.399844	Control
AGAP008814	0.933408	-0.0577214	Mated	0.949353	0.104996	Virgin	0.951704	-0.10417	Mated	0.876578	0.0924768	Virgin	0.885062	-0.0522779	10%EtOH	0.548055	-0.458352	Control
AGAP000985	0.0334644	-0.218215	Mated	0.460601	-0.43907	Mated	0.718538	-0.439835	Mated	0.1866	0.346694	Virgin	0.886022	0.0265533	20E	0.548055	-0.3802	Control
AGAP000814	0.860334	0.113998	Virgin	NA	-0.278737	Mated	0.845638	-0.37384	Mated	NA	0.187993	Virgin	0.889725	0.0635724	20E	0.548055	-0.530714	Control
AGAP007174	0.902947	0.068987	Virgin	0.466119	-0.556129	Mated	0.92308	-0.209706	Mated	0.635538	0.222754	Virgin	0.893507	-0.0435287	10%EtOH	0.548055	-0.53294	Control
AGAP001997	0.961081	0.0236144	Virgin	0.608542	0.319555	Virgin	0.99983	0.000643151	Virgin	0.635133	-0.12304	Virgin	0.902579	-0.0252814	10%EtOH	0.548055	0.367617	20E
AGAP005857	0.998067	-0.00204396	Mated	0.875358	-0.138923	Mated	0.937709	0.114609	Virgin	0.950378	0.024033	Virgin	0.902579	0.0344334	20E	0.548055	0.411788	20E
AGAP011890	0.563208	0.14502	Virgin	0.408326	-0.48087	Mated	0.248832	-0.785588	Mated	0.140625	0.364754	Virgin	0.923395	-0.0185642	10%EtOH	0.548055	-0.41119	Control
AGAP005936	0.822696	0.0982493	Virgin	NA	0.0894205	Virgin	0.742195	-0.452624	Mated	NA	0.10174	Virgin	0.923892	-0.0269262	10%EtOH	0.548055	-0.409484	Control
AGAP006124	0.971362	0.0213555	Virgin	0.758454	-0.334881	Mated	0.998573	0.00244581	Virgin	0.876578	0.0786968	Virgin	0.92593	0.0330008	20E	0.548055	0.488704	20E
AGAP012164	0.928058	-0.0494573	Mated	0.716994	-0.305937	Mated	0.875563	0.237346	Virgin	0.996285	-0.0039891	Virgin	0.927725	0.0364611	20E	0.548055	0.426625	20E
AGAP003200	0.855862	0.0611526	Virgin	0.946496	-0.0496078	Mated	0.780797	0.358444	Virgin	0.57153	-0.146017	Virgin	0.944968	-0.0144085	10%EtOH	0.548055	0.376638	20E
AGAP010543	0.740012	0.136863	Virgin	0.752005	-0.263291	Mated	0.946455	-0.132432	Mated	0.926752	0.0500216	Virgin	0.947761	0.0210272	20E	0.548055	0.527012	20E
AGAP010201	0.067345	0.507589	Virgin	0.978314	0.0467737	Virgin	0.655528	-0.56273	Mated	0.998759	0.00206674	Virgin	0.968335	-0.0134619	10%EtOH	0.548055	0.433913	20E
AGAP010256	0.194333	-0.277165	Mated	NA	0.964246	Virgin	0.978761	0.0565076	Virgin	NA	-0.0017339	Virgin	0.974887	0.0147867	20E	0.548055	0.441913	20E
AGAP002253	0.565076	0.0886027	Virgin	0.16457	-0.527018	Mated	0.941521	0.096566	Virgin	0.796305	0.0780414	Virgin	0.9843	-0.0044268	10%EtOH	0.548055	-0.326121	Control
AGAP012045	0.317905	0.333361	Virgin	0.598112	0.703881	Virgin	0.908821	-0.235152	Mated	0.986766	-0.0169402	Virgin	NA	0.244885	20E	0.548055	-0.559518	Control
AGAP013129	NA	-0.0518718	Mated	NA	0.16051	Virgin	0.987112	-0.0391889	Mated	NA	-0.0627842	Virgin	NA	0.0169844	20E	0.548055	-0.572164	Control
AGAP002626	0.761757	-0.109557	Mated	0.950247	0.0556374	Virgin	0.906489	0.169144	Virgin	0.83196	-0.0683887	Virgin	0.0324695	0.395997	20E	0.5488	0.365973	20E
AGAP009322	0.209228	-0.240645	Mated	0.987123	-0.0115332	Mated	0.878581	0.18725	Virgin	0.995986	-0.003151	Virgin	0.00090895	0.393292	20E	0.549184	0.359892	20E
AGAP002715	0.999182	0.0013132	Virgin	0.90357	-0.134195	Mated	0.959594	0.108868	Virgin	0.977987	-0.0216511	Virgin	0.00115804	-0.671395	10%EtOH	0.549184	-0.545297	Control
AGAP001069	0.550109	-0.141072	Mated	0.669752	0.281633	Virgin	0.728082	0.412648	Virgin	0.455432	-0.217961	Virgin	0.00138577	0.385391	20E	0.549184	0.449138	20E
AGAP010801	0.849858	-0.0685777	Mated	0.722557	-0.185072	Mated	0.839219	-0.337283	Mated	0.635713	0.182436	Virgin	0.00458784	-0.391855	10%EtOH	0.549184	-0.493683	Control
AGAP004049	0.65977	0.111257	Virgin	0.973424	0.020114	Virgin	0.751024	-0.463129	Mated	0.808597	0.100739	Virgin	0.011154	-0.34393	10%EtOH	0.549184	-0.512702	Control
AGAP007106	0.951172	-0.035379	Mated	0.587092	0.26954	Virgin	0.67247	-0.612535	Mated	0.70195	0.152328	Virgin	0.0228941	-0.304302	10%EtOH	0.549184	-0.555722	Control
AGAP012191	0.451485	0.127299	Virgin	0.942487	0.0547195	Virgin	0.683899	0.579461	Virgin	0.35256	-0.304523	Virgin	0.024915	0.320322	20E	0.549184	0.473269	20E
AGAP007585	0.140332	-0.339596	Mated	NA	0.836339	Virgin	0.875642	-0.310438	Mated	NA	0.0439976	Virgin	0.0526336	-0.553382	10%EtOH	0.549184	-0.589145	Control
AGAP013213	0.961081	-0.0257396	Mated	NA	0.451921	Virgin	0.905285	0.181485	Virgin	0.370294	-0.212899	Virgin	0.0580325	-0.288843	10%EtOH	0.549184	0.44506	20E
AGAP010413	0.00126621	-0.754981	Mated	0.0257707	1.86234	Virgin	0.997331	0.010451	Virgin	NA	-0.115323	Virgin	0.198502	-0.386985	10%EtOH	0.549184	0.570197	20E
AGAP011753	0.912296	0.0716717	Virgin	NA	0.150094	Virgin	0.742976	0.444669	Virgin	NA	-0.20658	Virgin	0.278585	0.288958	20E	0.549184	0.534466	20E
AGAP002496	0.760746	-0.0996724	Mated	0.911381	-0.079769	Mated	0.583048	0.625987	Virgin	0.548506	-0.18588	Virgin	0.306962	0.200648	20E	0.549184	0.467899	20E
AGAP005839	0.48109	-0.281334	Mated	0.605563	-0.499489	Mated	0.996355	-0.0132266	Mated	0.335019	0.402781	Virgin	0.318252	-0.297171	10%EtOH	0.549184	-0.440562	Control
AGAP001760	0.114909	-0.198852	Mated	0.771841	0.18885	Virgin	0.53038	0.796165	Virgin	0.369682	-0.311397	Virgin	0.342592	0.151389	20E	0.549184	0.406745	20E
AGAP002186	0.992635	-0.00516299	Mated	0.73222	-0.424818	Mated	0.989798	0.0312101	Virgin	0.779038	0.156634	Virgin	0.346527	-0.142042	10%EtOH	0.549184	-0.529962	Control
AGAP005870	0.69331	-0.164833	Mated	0.849005	0.16279	Virgin	0.808747	-0.36353	Mated	0.633308	0.16412	Virgin	0.607851	-0.106599	10%EtOH	0.549184	-0.421453	Control
AGAP010073	0.990997	0.00734314	Virgin	0.70116	0.203313	Virgin	0.691755	0.420969	Virgin	0.281653	-0.235981	Virgin	0.637792	0.0955127	20E	0.549184	0.435463	20E
AGAP003824	0.837371	0.0416785	Virgin	0.373047	-0.322209	Mated	0.799913	0.203811	Virgin	0.995784	-0.0023132	Virgin	0.827079	-0.0367206	10%EtOH	0.549184	0.345058	20E
AGAP000235	0.358452	-0.226711	Mated	0.951516	-0.0895364	Mated	0.432057	-0.954763	Mated	0.24299	0.465405	Virgin	0.855462	-0.0709522	10%EtOH	0.549184	-0.548755	Control
AGAP003422	0.134518	0.196957	Virgin	0.830068	0.157824	Virgin	0.67247	0.550355	Virgin	0.237209	-0.338418	Virgin	0.909428	-0.0257358	10%EtOH	0.549184	0.447304	20E
AGAP008584	0.810819	-0.143964	Mated	0.877634	0.165037	Virgin	0.718538	0.607368	Virgin	0.572923	-0.289581	Virgin	0.951566	0.0323738	20E	0.549184	-0.544951	Control
AGAP010123	NA	0.00627828	Virgin	NA	-0.0646222	Mated	NA	-0.260614	Mated	NA	0.0739968	Virgin	NA	-0.0236744	10%EtOH	0.549184	0.381798	20E
AGAP003858	0.984762	-0.0121008	Mated	0.931149	-0.074016	Mated	0.674369	0.418295	Virgin	0.580535	-0.139328	Virgin	0.754663	-0.0690601	10%EtOH	0.549413	0.439779	20E
AGAP001685	0.51002	0.192438	Virgin	NA	0.759977	Virgin	0.731564	-0.570013	Mated	NA	-0.0616242	Virgin	0.790873	0.0780647	20E	0.549413	-0.529977	Control
AGAP006205	0.999959	0.000262238	Virgin	0.928458	0.135021	Virgin	0.678843	-0.607694	Mated	0.571298	0.248435	Virgin	0.995978	-0.0014826	10%EtOH	0.549413	-0.543835	Control
AGAP005764	0.912296	-0.0589897	Mated	0.603344	0.341509	Virgin	0.521742	0.878519	Virgin	0.240081	-0.429145	Virgin	0.00221157	0.372472	20E	0.550839	0.477961	20E
AGAP001871	0.881135	-0.0846961	Mated	NA	-0.204734	Mated	0.855459	-0.30079	Mated	NA	0.34748	Virgin	0.00294432	-0.86306	10%EtOH	0.550839	-0.47732	Control
AGAP008613	0.631658	-0.222226	Mated	0.852693	0.238151	Virgin	0.742195	-0.406967	Mated	0.493089	0.305908	Virgin	0.00360532	-0.717016	10%EtOH	0.550839	-0.382219	Control
AGAP001273	0.926684	0.0328207	Virgin	0.931149	-0.0864187	Mated	0.640707	-0.42872	Mated	0.388333	0.205545	Virgin	0.0131113	-0.355455	10%EtOH	0.550839	-0.350354	Control
AGAP012654	0.242465	-0.271896	Mated	0.881125	-0.156426	Mated	0.908821	0.19578	Virgin	0.970885	0.0202622	Virgin	0.0206122	0.597178	20E	0.550839	-0.456428	Control
AGAP007180	0.918792	0.065487	Virgin	0.873621	-0.137319	Mated	0.996182	0.0185688	Virgin	0.986995	0.0140526	Virgin	0.0460815	-0.429803	10%EtOH	0.550839	-0.520618	Control
AGAP006974	0.355636	-0.199786	Mated	0.507207	-0.58672	Mated	0.873209	-0.220868	Mated	0.372871	0.29926	Virgin	0.0552354	-0.437136	10%EtOH	0.550839	-0.339548	Control
AGAP006133	0.726418	0.111641	Virgin	0.981595	-0.0208057	Mated	0.978353	0.0641335	Virgin	0.915215	-0.0498301	Virgin	0.369767	-0.203719	10%EtOH	0.550839	-0.498446	Control
AGAP010029	0.896188	-0.037919	Mated	0.881125	0.0803884	Virgin	0.995659	0.0114044	Virgin	0.851034	-0.038429	Virgin	0.396943	0.109567	20E	0.550839	0.368697	20E
AGAP001093	0.963599	-0.0331179	Mated	0.831968	-0.278287	Mated	0.432057	-0.710435	Mated	0.441417	0.302623	Virgin	0.519761	-0.190107	10%EtOH	0.550839	-0.445474	Control
AGAP008414	0.971461	0.0248085	Virgin	0.954898	-0.0556579	Mated	0.901299	0.153429	Virgin	0.806904	-0.0793915	Virgin	0.553831	0.121277	20E	0.550839	0.366823	20E
AGAP009414	0.055676	-0.437497	Mated	0.082416	1.52433	Virgin	0.942674	0.145045	Virgin	0.416078	-0.410578	Virgin	0.564342	0.20244	20E	0.550839	0.561157	20E
AGAP000181	0.000303507	0.579166	Virgin	0.945435	-0.0616569	Mated	0.596027	0.711792	Virgin	0.158656	-0.485311	Virgin	0.589699	0.0941717	20E	0.550839	0.442018	20E
AGAP011448	0.962838	0.0232526	Virgin	0.344806	0.774852	Virgin	0.799913	-0.358275	Mated	0.715462	-0.152693	Virgin	0.649887	-0.0948235	10%EtOH	0.550839	0.464989	20E
AGAP012289	0.996625	-0.00350626	Mated	0.943826	0.0635443	Virgin	0.901299	-0.239132	Mated	0.93473	0.0404222	Virgin	0.684482	-0.122735	10%EtOH	0.550839	-0.54192	Control
AGAP010571	0.636273	-0.0975431	Mated	0.498036	-0.588613	Mated	0.941521	0.11203	Virgin	0.723798	0.145424	Virgin	0.762037	-0.0703566	10%EtOH	0.550839	0.377694	20E
AGAP007479	0.530124	0.22793	Virgin	0.865008	0.204877	Virgin	0.559539	0.850353	Virgin	0.232621	-0.485653	Virgin	0.828308	-0.0600226	10%EtOH	0.550839	0.530975	20E
AGAP005680	0.881004	-0.101283	Mated	0.43848	0.602957	Virgin	0.986634	-0.0410166	Mated	0.921802	0.0633032	Virgin	4.67e-10	-1.30045	10%EtOH	0.551971	-0.538636	Control
AGAP001467	0.933629	0.0545775	Virgin	0.835178	0.118049	Virgin	0.844695	-0.364855	Mated	0.758824	0.154369	Virgin	2.83e-05	-0.892307	10%EtOH	0.551971	-0.560583	Control
AGAP003715	0.960334	0.0337338	Virgin	0.411853	-0.458411	Mated	0.888649	-0.267501	Mated	0.566798	0.235875	Virgin	0.00141451	-0.589835	10%EtOH	0.551971	-0.515561	Control
AGAP005445	0.961129	-0.0339098	Mated	0.781815	-0.173299	Mated	0.837078	-0.298388	Mated	0.598875	0.168094	Virgin	0.00524814	-0.600582	10%EtOH	0.551971	-0.372039	Control
AGAP004711	0.239263	-0.237484	Mated	0.978017	-0.0189081	Mated	0.703632	0.474879	Virgin	0.747743	-0.108938	Virgin	0.0211794	0.25746	20E	0.551971	0.41474	20E
AGAP011900	0.533139	0.2342	Virgin	NA	0.965077	Virgin	0.760152	-0.529912	Mated	NA	-0.181698	Virgin	0.263614	-0.327009	10%EtOH	0.551971	-0.569592	Control
AGAP003661	0.679302	0.128984	Virgin	0.945769	-0.061359	Mated	0.865938	-0.251455	Mated	0.919218	0.0376044	Virgin	0.545531	0.145998	20E	0.551971	0.421882	20E
AGAP010972	0.272725	-0.0936007	Mated	0.139053	-0.486927	Mated	0.862291	-0.203727	Mated	0.265234	0.223647	Virgin	0.554677	0.055097	20E	0.551971	-0.301591	Control
AGAP001323	0.566899	-0.235594	Mated	NA	-0.211511	Mated	0.92724	0.165438	Virgin	NA	0.158039	Virgin	0.731306	0.136663	20E	0.551971	0.559614	20E
AGAP002841	0.97978	0.0119156	Virgin	0.655047	-0.225921	Mated	0.794851	0.332402	Virgin	0.883649	-0.051292	Virgin	0.77679	-0.0510709	10%EtOH	0.551971	0.434588	20E
AGAP006701	0.687847	0.0866232	Virgin	0.608244	0.241945	Virgin	0.852868	-0.226778	Mated	0.874392	-0.041221	Virgin	0.812563	-0.0392427	10%EtOH	0.551971	-0.342743	Control
AGAP009192	0.929184	-0.0248983	Mated	0.570894	0.404799	Virgin	0.371373	1.06149	Virgin	0.158656	-0.519175	Virgin	0.860942	0.0429132	20E	0.551971	0.450297	20E
AGAP009320	0.739592	0.103466	Virgin	0.695948	-0.291881	Mated	0.837078	-0.293833	Mated	0.604765	0.163602	Virgin	0.874762	0.0366393	20E	0.551971	-0.416297	Control
AGAP010893	0.962838	-0.0203001	Mated	0.495086	-0.359722	Mated	0.837078	-0.283947	Mated	0.392566	0.230871	Virgin	0.994324	-0.0012045	10%EtOH	0.551971	-0.404341	Control
AGAP008251	0.922329	-0.0647827	Mated	0.75233	-0.277334	Mated	0.924957	-0.166403	Mated	0.566961	0.218395	Virgin	5.94e-06	-0.813181	10%EtOH	0.552822	-0.508369	Control
AGAP008236	0.688486	0.143607	Virgin	0.701521	-0.132447	Mated	0.978761	-0.0652271	Mated	0.999329	0.00067412	Virgin	0.00930367	-0.364245	10%EtOH	0.552822	-0.499981	Control
AGAP004772	0.926056	0.0629898	Virgin	NA	0.0458221	Virgin	0.76999	-0.393266	Mated	NA	0.360014	Virgin	0.0769491	-0.577853	10%EtOH	0.552822	-0.432756	Control
AGAP009500	0.0819422	0.310631	Virgin	0.115652	-0.784853	Mated	0.817685	-0.398526	Mated	0.541323	0.262431	Virgin	0.09298	-0.260549	10%EtOH	0.552822	-0.501133	Control
AGAP005507	0.485884	0.111789	Virgin	0.96863	-0.0426418	Mated	0.436447	0.805247	Virgin	0.287075	-0.330059	Virgin	0.216586	-0.142467	10%EtOH	0.552822	0.359546	20E
AGAP010074	0.476507	-0.145822	Mated	0.863571	-0.125798	Mated	0.701772	0.423374	Virgin	0.796305	-0.0851291	Virgin	0.314228	0.163137	20E	0.552822	0.422076	20E
AGAP012139	0.482422	-0.166576	Mated	0.797732	0.153422	Virgin	0.457087	-0.667236	Mated	0.292201	0.223114	Virgin	0.351668	0.157413	20E	0.552822	-0.331849	Control
AGAP009970	0.85596	-0.0377425	Mated	0.926646	-0.0459154	Mated	0.837078	-0.206343	Mated	0.589726	0.0874849	Virgin	0.371811	-0.109892	10%EtOH	0.552822	-0.407298	Control
AGAP013078	0.811525	0.111111	Virgin	0.498036	-0.549877	Mated	0.786285	0.385259	Virgin	0.966316	-0.0245357	Virgin	0.389102	0.12091	20E	0.552822	0.460128	20E
AGAP009632	0.00140064	0.642216	Virgin	NA	1.37262	Virgin	0.875695	-0.277809	Mated	NA	-0.580078	Virgin	0.438464	-0.271379	10%EtOH	0.552822	-0.581461	Control
AGAP008667	0.350621	-0.0922954	Mated	0.690883	0.308874	Virgin	0.664537	0.500769	Virgin	0.34493	-0.280594	Virgin	0.440237	0.0808716	20E	0.552822	0.375839	20E
AGAP001953	0.350621	-0.228821	Mated	0.295077	-0.802055	Mated	0.558867	-0.610444	Mated	0.0947811	0.540562	Virgin	0.70599	-0.107442	10%EtOH	0.552822	-0.435837	Control
AGAP012209	NA	0.106517	Virgin	NA	-0.142718	Mated	0.855459	-0.352503	Mated	NA	0.158861	Virgin	0.845904	0.0867742	20E	0.552822	-0.556093	Control
AGAP013305	NA	0.0257529	Virgin	0.721065	-0.3893	Mated	0.997948	-0.00502781	Mated	0.7686	0.179083	Virgin	NA	0.18862	20E	0.552822	0.578483	20E
AGAP011107	0.467186	-0.147755	Mated	0.996823	-0.00305744	Mated	0.742195	0.445626	Virgin	0.698103	-0.145787	Virgin	0.0828385	0.192467	20E	0.553319	0.459743	20E
AGAP002371	0.832303	0.100046	Virgin	0.240338	-0.673141	Mated	0.829207	-0.359418	Mated	0.497279	0.269171	Virgin	0.0880079	-0.195622	10%EtOH	0.553319	-0.499744	Control
AGAP004254	0.987356	-0.0107706	Mated	0.919533	0.111522	Virgin	0.968672	-0.0560439	Mated	0.927203	0.0333772	Virgin	0.831239	-0.0496435	10%EtOH	0.553319	0.435226	20E
AGAP009584	0.813392	-0.0641219	Mated	0.971104	-0.0462513	Mated	0.982868	0.0341276	Virgin	0.992863	0.00591253	Virgin	0.00029348	0.323555	20E	0.553645	0.398693	20E
AGAP011336	0.9176	0.0520025	Virgin	0.833725	0.11919	Virgin	0.985575	-0.0504029	Mated	0.962839	-0.030239	Virgin	0.00054273	-0.557697	10%EtOH	0.553645	-0.517666	Control
AGAP001318	0.365923	-0.222038	Mated	0.814253	0.284749	Virgin	0.713462	0.560724	Virgin	0.577491	-0.249222	Virgin	0.00099014	0.381644	20E	0.553645	0.416711	20E
AGAP007525	0.611826	0.0997102	Virgin	0.661194	-0.352058	Mated	0.970294	0.0662762	Virgin	0.967064	0.0196417	Virgin	0.336133	-0.150745	10%EtOH	0.553645	-0.387625	Control
AGAP003013	0.879399	0.0708371	Virgin	0.877724	0.114522	Virgin	0.939252	-0.136708	Mated	0.929043	0.0423327	Virgin	0.340891	-0.247431	10%EtOH	0.553645	-0.532196	Control
AGAP012946	0.734685	0.175792	Virgin	NA	0.0340788	Virgin	0.97946	-0.0680574	Mated	NA	0.0354331	Virgin	0.40949	0.241011	20E	0.553645	0.576085	20E
AGAP000365	0.335529	-0.121223	Mated	0.877724	0.101606	Virgin	0.595389	0.467428	Virgin	0.370226	-0.187937	Virgin	0.533649	0.082047	20E	0.553645	0.341753	20E
AGAP001342	0.972411	-0.0238551	Mated	NA	-0.342145	Mated	0.664537	0.64444	Virgin	NA	-0.107269	Virgin	0.586422	0.154917	20E	0.553645	0.495944	20E
AGAP010684	0.907364	0.0761476	Virgin	NA	0.166999	Virgin	0.728082	0.530707	Virgin	NA	-0.258952	Virgin	0.737496	-0.120049	10%EtOH	0.553645	0.517769	20E
AGAP005433	0.209287	-0.395598	Mated	NA	-0.13197	Mated	0.859525	-0.311402	Mated	NA	0.398119	Virgin	0.743998	-0.143421	10%EtOH	0.553645	-0.503742	Control
AGAP004169	0.959789	-0.0400783	Mated	NA	-0.0613319	Mated	0.794361	-0.487724	Mated	NA	0.195577	Virgin	0.932116	-0.0339624	10%EtOH	0.553645	-0.574169	Control
AGAP010498	0.00601256	0.394938	Virgin	NA	0.900052	Virgin	0.855459	-0.329838	Mated	0.60785	-0.249169	Virgin	0.971543	0.00716436	20E	0.553645	-0.537131	Control
AGAP009288	0.539691	-0.14822	Mated	0.92159	-0.0781822	Mated	0.747011	0.45205	Virgin	0.777234	-0.116936	Virgin	6.9e-07	0.419964	20E	0.554478	0.447017	20E
AGAP000453	0.96341	0.0394974	Virgin	0.572619	-0.47768	Mated	0.924957	-0.200692	Mated	0.797578	0.147798	Virgin	0.0104665	-0.562811	10%EtOH	0.554478	-0.537249	Control
AGAP002094	0.713508	-0.11856	Mated	0.991352	0.00813999	Virgin	0.837078	-0.328545	Mated	0.685703	0.143445	Virgin	0.0252123	-0.340199	10%EtOH	0.554478	-0.519228	Control
AGAP001609	0.716932	-0.0853872	Mated	0.615558	-0.363399	Mated	0.941353	-0.137201	Mated	0.698929	0.169735	Virgin	0.0268213	-0.237598	10%EtOH	0.554478	-0.425909	Control
AGAP011995	0.524769	0.178972	Virgin	0.746312	-0.188827	Mated	0.986665	0.0381537	Virgin	0.982451	0.0140068	Virgin	0.210969	-0.280596	10%EtOH	0.554478	-0.545029	Control
AGAP003620	0.916776	-0.0656766	Mated	NA	0.0958403	Virgin	0.908332	0.260783	Virgin	NA	-0.0910607	Virgin	0.532483	0.198858	20E	0.554478	0.578768	20E
AGAP008879	0.508481	-0.113253	Mated	0.789786	-0.268122	Mated	0.581297	-0.719443	Mated	0.1866	0.494874	Virgin	0.887925	-0.0447124	10%EtOH	0.554478	-0.500411	Control
AGAP011293	0.156787	-0.267326	Mated	0.558589	-0.376382	Mated	0.718538	0.518046	Virgin	0.998759	0.00130423	Virgin	0.917817	-0.0293216	10%EtOH	0.554478	-0.492785	Control
AGAP007551	0.75594	0.167331	Virgin	NA	0.417057	Virgin	0.852845	0.28884	Virgin	NA	-0.349737	Virgin	0.549773	0.190633	20E	0.554622	0.497307	20E
AGAP008704	0.728713	-0.0955333	Mated	0.828364	-0.181024	Mated	0.997611	0.00584115	Virgin	0.89985	0.047053	Virgin	0.671453	0.068858	20E	0.555993	0.276701	20E
AGAP002566	NA	0.0250971	Virgin	NA	-0.193993	Mated	0.990954	0.0321154	Virgin	NA	-0.0323408	Virgin	NA	-0.0490858	10%EtOH	0.555993	-0.561674	Control
AGAP006065	0.285973	-0.374502	Mated	NA	1.37533	Virgin	0.938617	0.16339	Virgin	NA	-0.181128	Virgin	0.841517	-0.0956767	10%EtOH	0.556648	0.575138	20E
AGAP012368	0.768916	0.0895971	Virgin	0.521301	0.551601	Virgin	0.99983	-0.000308834	Mated	0.498396	-0.225818	Virgin	0.0543452	-0.286996	10%EtOH	0.55737	-0.491243	Control
AGAP001886	0.905417	0.0483553	Virgin	0.931149	-0.0632021	Mated	0.908332	-0.20889	Mated	0.894576	0.0572435	Virgin	0.207902	-0.15218	10%EtOH	0.55737	-0.403667	Control
AGAP001083	0.851805	0.0573614	Virgin	0.608244	-0.250566	Mated	0.661064	0.290223	Virgin	0.778108	-0.0602961	Virgin	0.41582	0.103458	20E	0.55737	0.337978	20E
AGAP005545	0.977542	-0.0100467	Mated	0.914886	-0.0567722	Mated	0.951363	-0.0932267	Mated	0.835254	0.061241	Virgin	0.420862	-0.122888	10%EtOH	0.55737	-0.453453	Control
AGAP001381	0.00833051	-0.309105	Mated	0.887941	-0.169244	Mated	0.948289	-0.10937	Mated	0.672583	0.166648	Virgin	0.770804	-0.0704317	10%EtOH	0.55737	-0.514525	Control
AGAP013273	0.945064	-0.0323171	Mated	0.877724	-0.136448	Mated	0.918743	-0.151705	Mated	0.814046	0.0733152	Virgin	0.848286	-0.0557809	10%EtOH	0.55737	-0.38693	Control
AGAP002649	0.557355	0.256578	Virgin	0.646105	0.573199	Virgin	0.862291	-0.304845	Mated	0.972481	0.0286351	Virgin	0.933937	-0.0424273	10%EtOH	0.55737	-0.523621	Control
AGAP009120	0.880061	0.0681521	Virgin	NA	0.96794	Virgin	0.829412	-0.262425	Mated	NA	-0.259895	Virgin	0.968335	-0.0131264	10%EtOH	0.55737	0.488336	20E
AGAP013327	0.57792	-0.240508	Mated	0.751009	-0.377491	Mated	0.949586	0.134305	Virgin	0.820652	0.149722	Virgin	0.979966	-0.0127961	10%EtOH	0.55737	0.471468	20E
AGAP004060	0.765516	-0.106502	Mated	0.936241	0.0695261	Virgin	0.986476	0.0273004	Virgin	0.900122	0.0357932	Virgin	0.382759	0.157385	20E	0.557472	0.393727	20E
AGAP002385	0.971362	0.0242041	Virgin	0.926646	0.0876178	Virgin	0.684037	0.50448	Virgin	0.497279	-0.216093	Virgin	0.617264	0.114003	20E	0.557472	0.461425	20E
AGAP008035	0.361944	-0.195325	Mated	0.893496	-0.122565	Mated	0.855459	0.315058	Virgin	0.907606	-0.058662	Virgin	0.778296	0.0680403	20E	0.557472	-0.445974	Control
AGAP001084	0.483863	-0.276582	Mated	0.661678	0.555909	Virgin	0.299048	1.31206	Virgin	0.300281	-0.50841	Virgin	0.974389	-0.0142102	10%EtOH	0.557472	0.54785	20E
AGAP002178	0.242465	-0.240744	Mated	0.612846	0.469701	Virgin	0.997727	-0.00697449	Mated	0.870892	-0.0983767	Virgin	0.971822	0.0124485	20E	0.557505	0.535933	20E
AGAP003395	0.863493	0.0845864	Virgin	0.944284	-0.119399	Mated	0.836745	-0.366686	Mated	0.835254	0.120573	Virgin	0.00011122	-0.921319	10%EtOH	0.557792	-0.526344	Control
AGAP011085	0.928058	-0.0597051	Mated	0.944284	-0.0624261	Mated	0.92687	-0.171186	Mated	0.825915	0.101787	Virgin	0.00461886	-0.649789	10%EtOH	0.557792	-0.505914	Control
AGAP000783	0.852975	0.120844	Virgin	0.794426	-0.207614	Mated	0.921104	-0.206232	Mated	0.929637	0.0493724	Virgin	0.020771	-0.515941	10%EtOH	0.557792	-0.515561	Control
AGAP001629	0.598463	0.117893	Virgin	0.679715	0.235711	Virgin	0.493112	0.835235	Virgin	0.162786	-0.437401	Virgin	0.0255254	0.306551	20E	0.557792	0.468745	20E
AGAP006702	0.988094	-0.016412	Mated	0.650781	0.518632	Virgin	0.713462	-0.629044	Mated	0.446871	0.393317	Virgin	0.0469359	-0.468446	10%EtOH	0.557792	-0.55457	Control
AGAP003595	0.0386076	0.297204	Virgin	0.558589	0.444832	Virgin	0.728082	-0.450229	Mated	0.866709	-0.0754525	Virgin	0.0531294	-0.199119	10%EtOH	0.557792	-0.463369	Control
AGAP003118	0.890385	0.0958469	Virgin	0.500804	-0.359585	Mated	0.913983	-0.241916	Mated	0.847143	0.117353	Virgin	0.0606881	-0.380677	10%EtOH	0.557792	-0.563407	Control
AGAP004786	0.998067	0.00139196	Virgin	0.690883	0.177211	Virgin	0.667765	0.50294	Virgin	0.288856	-0.265963	Virgin	0.0719692	0.245428	20E	0.557792	0.408092	20E
AGAP009930	0.859731	-0.0875904	Mated	0.943826	0.0566472	Virgin	0.99066	0.026986	Virgin	0.978588	-0.0142002	Virgin	0.116233	-0.299082	10%EtOH	0.557792	-0.464138	Control
AGAP004873	0.546809	-0.158783	Mated	0.841948	0.189469	Virgin	0.900705	-0.278431	Mated	0.886895	0.0941898	Virgin	0.119224	-0.255948	10%EtOH	0.557792	-0.573928	Control
AGAP005063	0.971362	0.0130462	Virgin	0.792747	-0.180346	Mated	0.812134	-0.305854	Mated	0.459084	0.198522	Virgin	0.134668	-0.211932	10%EtOH	0.557792	-0.396423	Control
AGAP006094	0.844616	-0.118464	Mated	0.856279	0.224027	Virgin	0.997435	-0.00864576	Mated	0.986042	-0.0133421	Virgin	0.216516	-0.388608	10%EtOH	0.557792	-0.532323	Control
AGAP008293	0.0767142	-0.516225	Mated	0.136483	-1.22797	Mated	0.293334	1.36549	Virgin	0.996856	0.00569877	Virgin	0.261283	0.399694	20E	0.557792	0.569678	20E
AGAP001209	0.0945775	-0.250565	Mated	0.494978	-0.459286	Mated	0.990356	-0.0265292	Mated	0.524891	0.218594	Virgin	0.262668	-0.19046	10%EtOH	0.557792	-0.395347	Control
AGAP008022	0.424908	-0.278681	Mated	0.146662	-1.33493	Mated	0.972159	-0.076906	Mated	0.265234	0.517145	Virgin	0.287714	0.313863	20E	0.557792	-0.510978	Control
AGAP000507	0.997145	-0.00426067	Mated	NA	0.767063	Virgin	0.723627	-0.591315	Mated	NA	-0.0356088	Virgin	0.35036	-0.297386	10%EtOH	0.557792	-0.57418	Control
AGAP001595	0.568371	0.169464	Virgin	0.936938	0.0501216	Virgin	0.655528	0.680521	Virgin	0.315755	-0.352884	Virgin	0.351568	0.162453	20E	0.557792	0.457117	20E
AGAP005928	0.9242	-0.0309701	Mated	0.961008	0.0391657	Virgin	0.835257	-0.268893	Mated	0.821857	0.0689491	Virgin	0.36173	-0.134565	10%EtOH	0.557792	-0.417436	Control
AGAP011821	0.294424	-0.335267	Mated	NA	0.161095	Virgin	0.524226	0.752466	Virgin	NA	-0.1557	Virgin	0.41295	0.248533	20E	0.557792	0.528592	20E
AGAP000769	0.837535	-0.0782959	Mated	0.942487	-0.0780612	Mated	0.718538	-0.393171	Mated	0.522366	0.177343	Virgin	0.414784	0.118248	20E	0.557792	-0.363496	Control
AGAP000341	0.808331	0.0660433	Virgin	0.978314	0.0249781	Virgin	0.978761	0.0337633	Virgin	0.772096	-0.0768359	Virgin	0.428527	-0.135481	10%EtOH	0.557792	0.261206	20E
AGAP008347	0.972411	0.0280716	Virgin	NA	1.22742	Virgin	0.559714	0.70516	Virgin	NA	-0.674579	Virgin	0.450128	0.209313	20E	0.557792	0.525362	20E
AGAP001372	0.0304324	-0.480179	Mated	0.698045	-0.459582	Mated	0.680952	-0.585874	Mated	0.224921	0.496075	Virgin	0.54968	-0.205199	10%EtOH	0.557792	-0.443861	Control
AGAP011564	0.989066	-0.0110648	Mated	0.737524	0.404881	Virgin	0.996654	0.0116837	Virgin	0.874433	-0.11128	Virgin	0.599571	-0.211402	10%EtOH	0.557792	0.503858	20E
AGAP003907	0.806351	0.107132	Virgin	0.460399	-0.747348	Mated	0.689129	-0.596385	Mated	0.335895	0.404232	Virgin	0.612034	0.182636	20E	0.557792	0.560694	20E
AGAP005897	0.988094	-0.00885691	Mated	0.736127	0.136182	Virgin	0.924957	-0.170694	Mated	0.894559	0.0509033	Virgin	0.682103	-0.0954167	10%EtOH	0.557792	-0.482738	Control
AGAP009255	0.379694	-0.178638	Mated	0.66233	-0.237328	Mated	0.73772	-0.474845	Mated	0.28085	0.312426	Virgin	0.683837	-0.0867259	10%EtOH	0.557792	-0.449618	Control
AGAP005405	0.932576	-0.0297992	Mated	0.901737	0.114177	Virgin	0.718538	-0.37328	Mated	0.710512	0.110581	Virgin	0.691354	-0.0863747	10%EtOH	0.557792	-0.329805	Control
AGAP012094	0.851805	-0.0813454	Mated	0.946496	0.0915632	Virgin	0.855459	0.258374	Virgin	0.789743	-0.113773	Virgin	0.697639	0.101831	20E	0.557792	0.355301	20E
AGAP000023	0.924458	-0.0430477	Mated	0.741607	0.417978	Virgin	NA	0.938737	Virgin	NA	-0.469789	Virgin	0.738014	0.111096	20E	0.557792	0.562279	20E
AGAP010336	0.907364	0.0576829	Virgin	0.721101	-0.20762	Mated	0.548515	0.654462	Virgin	0.532888	-0.187289	Virgin	0.763894	0.106071	20E	0.557792	0.474383	20E
AGAP008680	0.924458	-0.0236539	Mated	0.357083	-0.498098	Mated	0.865871	-0.172103	Mated	0.335895	0.209546	Virgin	0.810352	0.035417	20E	0.557792	-0.32301	Control
AGAP003411	0.991996	0.0087509	Virgin	NA	0.233954	Virgin	0.978173	-0.0649366	Mated	NA	-0.0186288	Virgin	0.854325	0.0868807	20E	0.557792	0.542783	20E
AGAP010612	0.98871	0.00787573	Virgin	0.710194	0.174257	Virgin	0.662707	0.562662	Virgin	0.30724	-0.285618	Virgin	0.892042	-0.0240897	10%EtOH	0.557792	0.385518	20E
AGAP009665	0.991996	0.00580795	Virgin	NA	0.120776	Virgin	0.937709	-0.099629	Mated	0.994479	-0.0041457	Virgin	0.916595	-0.0349075	10%EtOH	0.557792	0.457625	20E
AGAP004958	0.755267	-0.0849249	Mated	0.869205	0.0853278	Virgin	0.817685	0.271049	Virgin	0.598329	-0.115035	Virgin	0.957505	-0.0128392	10%EtOH	0.557792	0.34203	20E
AGAP008626	0.875708	0.0579689	Virgin	0.626947	0.552707	Virgin	0.736301	0.53778	Virgin	0.340578	-0.411375	Virgin	0.967432	-0.0103231	10%EtOH	0.557792	0.520926	20E
AGAP004150	0.817643	0.136251	Virgin	NA	0.2028	Virgin	0.888757	-0.271884	Mated	NA	0.0618427	Virgin	0.296209	-0.3454	10%EtOH	0.557957	-0.559024	Control
AGAP010174	0.528919	-0.0988124	Mated	0.543075	0.525885	Virgin	0.881608	0.220823	Virgin	0.461166	-0.248902	Virgin	0.411121	0.0940823	20E	0.55837	0.354655	20E
AGAP005331	0.268112	-0.195684	Mated	0.923686	-0.074123	Mated	0.811848	-0.243299	Mated	0.265234	0.217425	Virgin	0.115662	0.195511	20E	0.558463	0.328766	20E
AGAP001761	0.794915	-0.0692895	Mated	0.926646	-0.102187	Mated	0.436447	-0.774746	Mated	0.262701	0.321442	Virgin	0.818069	-0.0601833	10%EtOH	0.558463	-0.430194	Control
AGAP007807	0.972411	-0.0225089	Mated	0.540198	-0.450831	Mated	0.823349	-0.373125	Mated	0.465454	0.275344	Virgin	0.00110353	-0.599322	10%EtOH	0.558571	-0.424039	Control
AGAP000005	0.933341	0.0335468	Virgin	0.874245	-0.0981635	Mated	0.832438	-0.289753	Mated	0.668115	0.129869	Virgin	0.124474	-0.175453	10%EtOH	0.558571	-0.398553	Control
AGAP010693	0.0994846	0.237326	Virgin	NA	0.666555	Virgin	0.581297	-0.793968	Mated	0.983626	-0.0157658	Virgin	0.155046	-0.182515	10%EtOH	0.558571	-0.460293	Control
AGAP007676	0.194137	0.293962	Virgin	0.768106	0.394583	Virgin	0.965973	0.0971714	Virgin	0.610728	-0.267361	Virgin	0.405481	0.218915	20E	0.558571	0.511423	20E
AGAP010764	0.0403554	0.292455	Virgin	0.650667	-0.410423	Mated	0.807124	0.389635	Virgin	0.796305	-0.12422	Virgin	0.415169	0.163431	20E	0.558571	0.455704	20E
AGAP008710	0.85596	-0.0942673	Mated	0.768106	-0.296793	Mated	0.596027	-0.759335	Mated	0.333041	0.372227	Virgin	0.971543	0.0148703	20E	0.559234	-0.476651	Control
AGAP009019	0.996629	-0.00215675	Mated	0.46934	0.287865	Virgin	0.583222	0.660009	Virgin	0.206873	-0.354156	Virgin	0.0894388	0.205145	20E	0.559346	0.426381	20E
AGAP005757	0.315127	0.0970263	Virgin	0.159646	1.19592	Virgin	0.662707	0.638102	Virgin	0.121235	-0.655929	Virgin	0.442998	-0.113801	10%EtOH	0.559346	0.549094	20E
AGAP005772	0.744639	0.119741	Virgin	0.967489	-0.0252715	Mated	0.914819	-0.155767	Mated	0.989439	0.00540481	Virgin	0.606789	0.112284	20E	0.559346	0.389509	20E
AGAP007022	0.624081	0.164666	Virgin	0.977537	-0.0238741	Mated	0.9409	-0.147385	Mated	0.978961	-0.0191384	Virgin	0.213236	-0.283274	10%EtOH	0.560221	-0.530596	Control
AGAP000223	0.59074	-0.202193	Mated	0.95507	-0.0582914	Mated	0.742195	0.566143	Virgin	NA	-0.0997377	Virgin	0.720386	-0.0882438	10%EtOH	0.560221	-0.559508	Control
AGAP000124	0.892165	0.0922979	Virgin	0.943826	0.0647524	Virgin	0.978857	-0.0689975	Mated	0.945373	-0.0425414	Virgin	0.00017293	-0.689412	10%EtOH	0.560364	-0.549734	Control
AGAP002411	0.805958	0.116282	Virgin	0.312896	-0.780673	Mated	0.695362	-0.630791	Mated	0.327662	0.415523	Virgin	0.710869	-0.0983684	10%EtOH	0.560364	-0.48109	Control
AGAP008392	0.724241	0.0993045	Virgin	0.94901	0.0664129	Virgin	0.97242	0.059742	Virgin	0.743877	-0.10218	Virgin	0.914008	0.0261597	20E	0.560364	0.474473	20E
AGAP008137	0.708191	-0.145668	Mated	0.752005	-0.38658	Mated	0.673719	-0.606631	Mated	0.337221	0.403096	Virgin	0.111518	-0.45504	10%EtOH	0.561769	-0.518331	Control
AGAP002521	0.916916	-0.0424389	Mated	0.367282	0.770401	Virgin	0.522385	0.747199	Virgin	0.144747	-0.53107	Virgin	0.202481	0.171124	20E	0.561769	0.436149	20E
AGAP013289	0.832303	0.130489	Virgin	0.534945	-0.385814	Mated	0.902288	-0.260042	Mated	0.801409	0.134727	Virgin	0.0864129	-0.33079	10%EtOH	0.562787	-0.474993	Control
AGAP008627	0.728713	-0.183885	Mated	0.466119	0.865472	Virgin	0.521742	0.989731	Virgin	0.265234	-0.55959	Virgin	0.825155	-0.103411	10%EtOH	0.562787	0.550164	20E
AGAP012090	0.882702	-0.064866	Mated	0.892305	-0.101978	Mated	0.941325	0.135815	Virgin	0.998759	0.00194859	Virgin	0.232499	-0.229714	10%EtOH	0.562976	-0.445663	Control
AGAP005569	0.704229	-0.0820522	Mated	0.708417	0.161949	Virgin	0.744635	-0.395482	Mated	0.739497	0.0991069	Virgin	0.326868	-0.153783	10%EtOH	0.562976	-0.419661	Control
AGAP007827	0.149436	-0.131105	Mated	0.92852	-0.0818969	Mated	0.659082	0.635887	Virgin	0.587398	-0.19759	Virgin	0.401105	0.115264	20E	0.562976	0.337776	20E
AGAP009764	0.16839	0.38253	Virgin	NA	0.182644	Virgin	0.742195	0.517206	Virgin	NA	-0.399522	Virgin	0.715379	0.147302	20E	0.562976	0.49226	20E
AGAP012064	0.993998	-0.00521063	Mated	0.76345	-0.21712	Mated	0.915728	-0.213778	Mated	0.796305	0.124396	Virgin	0.0233485	-0.375618	10%EtOH	0.563001	-0.488169	Control
AGAP006995	0.999959	0.000136144	Virgin	0.125296	-0.780574	Mated	0.86388	-0.253658	Mated	0.259426	0.343292	Virgin	0.0333603	-0.407236	10%EtOH	0.563001	-0.480893	Control
AGAP002759	0.960391	0.020939	Virgin	0.346933	0.751423	Virgin	0.546799	-0.683771	Mated	0.967064	-0.0237142	Virgin	0.265567	-0.110063	10%EtOH	0.563001	-0.412852	Control
AGAP008509	0.0134948	0.585421	Virgin	0.768466	0.394963	Virgin	0.742195	-0.514867	Mated	0.963898	-0.0358465	Virgin	0.34609	-0.292573	10%EtOH	0.563001	-0.50989	Control
AGAP008344	0.972411	0.0225319	Virgin	0.978314	-0.0285987	Mated	0.683088	0.532032	Virgin	0.54561	-0.213388	Virgin	0.464059	0.167412	20E	0.563001	0.465093	20E
AGAP027984	0.971362	0.0279605	Virgin	0.996823	0.00473973	Virgin	0.601242	0.780683	Virgin	0.506749	-0.302905	Virgin	0.708202	-0.149448	10%EtOH	0.56334	-0.502554	Control
AGAP003900	0.898928	-0.0742179	Mated	0.877724	0.113306	Virgin	0.581297	0.793777	Virgin	0.377668	-0.346093	Virgin	0.190977	0.303409	20E	0.563452	0.560114	20E
AGAP004315	0.865373	-0.0371784	Mated	0.904388	0.0760566	Virgin	0.849181	0.226747	Virgin	0.565646	-0.125265	Virgin	0.0615154	0.183685	20E	0.563726	0.317039	20E
AGAP010118	7.74e-05	-0.858667	Mated	0.64937	-0.322991	Mated	0.786057	0.369527	Virgin	0.428163	0.290701	Virgin	0.178608	0.340864	20E	0.563726	0.533771	20E
AGAP011135	0.85596	-0.0901765	Mated	0.608244	-0.325859	Mated	0.911795	-0.226982	Mated	0.514712	0.233539	Virgin	0.440123	-0.185791	10%EtOH	0.56438	-0.493358	Control
AGAP003284	0.889783	-0.0967268	Mated	0.780248	-0.288085	Mated	0.796944	-0.437157	Mated	0.549256	0.274754	Virgin	5.47e-06	-0.994921	10%EtOH	0.564404	-0.501406	Control
AGAP028154	0.261411	-0.120406	Mated	0.854178	-0.137538	Mated	0.965738	-0.0567449	Mated	0.785233	0.0746371	Virgin	0.262901	0.106714	20E	0.564645	0.273004	20E
AGAP006612	0.512174	0.168026	Virgin	0.94901	-0.026057	Mated	0.664031	0.622921	Virgin	0.340903	-0.305577	Virgin	0.643876	0.0816876	20E	0.564645	0.424192	20E
AGAP012858	0.66013	-0.16406	Mated	0.282088	-0.534455	Mated	0.688559	-0.337304	Mated	0.0641541	0.353096	Virgin	0.747873	0.108598	20E	0.564645	-0.354962	Control
AGAP000049	0.65579	0.192441	Virgin	0.709697	-0.147281	Mated	0.831033	-0.340346	Mated	0.89193	0.0658185	Virgin	0.00054273	-0.495256	10%EtOH	0.564926	-0.442172	Control
AGAP012329	0.162542	0.259595	Virgin	0.466119	-0.734287	Mated	0.774515	0.40563	Virgin	0.982084	-0.0175524	Virgin	0.122259	0.259166	20E	0.565262	0.389883	20E
AGAP004291	0.330187	-0.222997	Mated	0.929951	-0.0578017	Mated	0.997106	-0.0100413	Mated	0.879429	0.0768138	Virgin	0.138598	-0.248347	10%EtOH	0.565262	-0.504627	Control
AGAP009134	0.839825	0.0732456	Virgin	0.725237	-0.17944	Mated	0.51918	0.767314	Virgin	0.386305	-0.269402	Virgin	0.472332	0.126332	20E	0.565262	0.417537	20E
AGAP011251	0.995111	-0.00380511	Mated	0.953971	-0.0414113	Mated	0.76999	0.264453	Virgin	0.672972	-0.0953443	Virgin	0.748901	0.0696091	20E	0.565262	0.342118	20E
AGAP008635	0.0120207	0.292437	Virgin	0.799965	-0.176255	Mated	0.631863	-0.471481	Mated	0.697838	0.107936	Virgin	0.00010945	-0.380676	10%EtOH	0.565267	-0.407421	Control
AGAP001240	0.350621	0.141327	Virgin	0.692507	-0.341705	Mated	0.457087	1.05688	Virgin	0.420523	-0.351184	Virgin	0.0131113	0.289532	20E	0.565267	0.539656	20E
AGAP001255	0.745467	0.14778	Virgin	0.931681	-0.0738185	Mated	0.987112	-0.0374664	Mated	0.966024	-0.027617	Virgin	0.0335254	-0.296259	10%EtOH	0.565267	-0.485117	Control
AGAP008935	0.624081	-0.180276	Mated	NA	0.816591	Virgin	0.874688	-0.315904	Mated	NA	0.179991	Virgin	0.0650324	-0.599444	10%EtOH	0.565267	-0.550137	Control
AGAP010338	0.753075	0.116756	Virgin	0.669505	0.257193	Virgin	0.527464	0.851977	Virgin	0.192777	-0.462324	Virgin	0.210775	0.228341	20E	0.565267	0.466289	20E
AGAP000099	0.898864	0.0456413	Virgin	0.37659	-0.320589	Mated	0.921008	-0.163978	Mated	0.672972	0.127832	Virgin	0.36173	-0.114434	10%EtOH	0.565267	-0.440599	Control
AGAP010958	0.443405	0.138996	Virgin	0.506714	-0.581393	Mated	0.995874	0.00939001	Virgin	0.745747	0.120245	Virgin	0.533756	0.137963	20E	0.565267	0.377496	20E
AGAP005510	0.972411	0.0263831	Virgin	0.775185	0.247352	Virgin	0.851717	-0.335423	Mated	0.803587	0.127343	Virgin	0.00030862	-0.627989	10%EtOH	0.565487	-0.472422	Control
AGAP006763	0.843716	-0.0943589	Mated	0.978314	0.0208643	Virgin	0.68954	0.415942	Virgin	0.635538	-0.123313	Virgin	0.532483	0.157436	20E	0.565987	0.392378	20E
AGAP003706	0.90343	0.0553329	Virgin	0.881125	0.129248	Virgin	0.559233	0.8087	Virgin	0.290643	-0.391	Virgin	0.334839	0.16051	20E	0.566054	0.474118	20E
AGAP008617	0.332915	-0.144862	Mated	0.198523	-0.439917	Mated	0.953232	-0.0628479	Mated	0.258353	0.196732	Virgin	0.0136785	0.226057	20E	0.566663	0.320528	20E
AGAP010034	0.861456	-0.0694267	Mated	0.768106	-0.134742	Mated	0.713462	0.355774	Virgin	0.860598	-0.0497483	Virgin	0.124658	0.288711	20E	0.566663	0.323738	20E
AGAP007021	0.999817	0.000611602	Virgin	0.90669	-0.115626	Mated	0.920227	0.199695	Virgin	0.89985	-0.0656755	Virgin	0.411084	0.191502	20E	0.566663	0.475978	20E
AGAP007480	0.452273	0.172784	Virgin	0.877634	0.120858	Virgin	0.595389	0.669769	Virgin	0.212586	-0.374293	Virgin	0.564358	-0.111761	10%EtOH	0.566663	0.428978	20E
AGAP010841	0.921806	-0.0433915	Mated	0.242911	-0.754766	Mated	0.811848	-0.315219	Mated	0.260207	0.354698	Virgin	0.717586	0.102344	20E	0.566663	-0.360383	Control
AGAP011388	0.467186	0.153526	Virgin	0.978314	0.0466716	Virgin	0.680952	-0.5673	Mated	0.912947	0.0684154	Virgin	0.741333	-0.0803819	10%EtOH	0.566663	-0.485992	Control
AGAP005192	0.847124	-0.0591664	Mated	0.482634	-0.454039	Mated	0.9589	0.0890276	Virgin	0.770346	0.11082	Virgin	0.944381	-0.0175202	10%EtOH	0.566663	0.39456	20E
AGAP012166	1.99e-05	-0.931941	Mated	0.953631	-0.104537	Mated	0.642056	-0.812816	Mated	0.302142	0.530988	Virgin	0.706151	-0.16428	10%EtOH	0.566765	-0.561608	Control
AGAP004022	0.339231	-0.344639	Mated	NA	-0.0149068	Mated	0.924957	-0.196208	Mated	NA	0.231869	Virgin	0.78068	-0.115209	10%EtOH	0.566765	0.55601	20E
AGAP005809	0.9176	-0.0481341	Mated	0.92852	-0.0929826	Mated	0.558867	-0.633707	Mated	0.329783	0.270476	Virgin	0.00458784	-0.506587	10%EtOH	0.567328	-0.416821	Control
AGAP005135	0.999959	0.000614423	Virgin	NA	0.139845	Virgin	0.9409	-0.145512	Mated	NA	0.092815	Virgin	0.198023	-0.379964	10%EtOH	0.567328	-0.49292	Control
AGAP007517	0.795634	0.0797373	Virgin	0.882366	-0.131401	Mated	0.862454	-0.297208	Mated	0.685703	0.150485	Virgin	0.573483	-0.116245	10%EtOH	0.567328	-0.469328	Control
AGAP009034	0.839358	-0.122535	Mated	NA	0.269025	Virgin	0.763619	-0.447123	Mated	NA	0.295695	Virgin	0.12511	-0.418633	10%EtOH	0.567448	-0.484309	Control
AGAP000823	0.972411	0.0156032	Virgin	0.956393	-0.0347721	Mated	0.966037	-0.0667494	Mated	0.955874	0.0190706	Virgin	0.173862	0.199522	20E	0.567448	0.425295	20E
AGAP000625	0.959417	-0.0166836	Mated	0.669505	-0.236691	Mated	0.709091	-0.308457	Mated	0.34493	0.170238	Virgin	0.533649	-0.072247	10%EtOH	0.567448	-0.325924	Control
AGAP028534	0.574201	-0.143862	Mated	0.695574	0.387412	Virgin	0.661064	0.518536	Virgin	0.398216	-0.291829	Virgin	0.545609	0.112628	20E	0.567448	0.350329	20E
AGAP000307	0.817643	0.13899	Virgin	0.943826	-0.0885081	Mated	0.958668	-0.110399	Mated	0.926752	-0.0568805	Virgin	0.0502952	-0.406742	10%EtOH	0.567928	-0.525926	Control
AGAP005411	0.557355	0.171492	Virgin	0.362024	-0.608751	Mated	0.924957	-0.179319	Mated	0.672972	0.178799	Virgin	0.241876	-0.166215	10%EtOH	0.567928	-0.397001	Control
AGAP005413	0.848882	0.0659583	Virgin	0.898009	-0.0734958	Mated	0.522385	0.496681	Virgin	0.290863	-0.195406	Virgin	0.499331	0.109313	20E	0.567928	0.322711	20E
AGAP005532	0.716968	-0.104035	Mated	0.832592	0.293328	Virgin	0.837078	0.300023	Virgin	0.679412	-0.197561	Virgin	0.962049	-0.0133439	10%EtOH	0.567928	0.527119	20E
AGAP004247	0.400475	-0.141508	Mated	0.920245	-0.0768469	Mated	0.873735	0.195972	Virgin	0.931379	-0.0286618	Virgin	0.00566939	0.201941	20E	0.568385	0.375024	20E
AGAP002693	0.044925	0.238845	Virgin	0.856279	-0.110446	Mated	0.751024	-0.280388	Mated	0.86314	0.0453267	Virgin	0.0326475	-0.210136	10%EtOH	0.568385	-0.275848	Control
AGAP002983	0.942722	0.0315734	Virgin	0.64354	0.211768	Virgin	0.986634	0.0313893	Virgin	0.7686	-0.0898514	Virgin	0.166447	-0.262027	10%EtOH	0.568385	-0.489882	Control
AGAP005007	0.106379	0.23635	Virgin	NA	1.33839	Virgin	0.664537	-0.634205	Mated	0.602993	-0.246481	Virgin	0.612951	-0.089632	10%EtOH	0.568385	-0.488092	Control
AGAP008794	0.409666	0.189788	Virgin	0.877724	0.114134	Virgin	0.908415	-0.200187	Mated	0.899725	-0.0532892	Virgin	0.00688404	-0.29188	10%EtOH	0.568885	0.288238	20E
AGAP005926	0.921462	-0.0708073	Mated	NA	0.597849	Virgin	0.789593	-0.478414	Mated	NA	0.137953	Virgin	0.0429925	-0.436959	10%EtOH	0.568885	-0.530872	Control
AGAP011545	0.991017	0.0108969	Virgin	0.978314	0.0366756	Virgin	0.996355	-0.0140561	Mated	0.966316	-0.0302469	Virgin	1.75e-06	-1.07191	10%EtOH	0.568895	-0.545261	Control
AGAP002079	0.673727	-0.159888	Mated	0.878466	0.176356	Virgin	0.794361	0.45898	Virgin	0.668586	-0.207478	Virgin	0.00925589	-0.445599	10%EtOH	0.568895	-0.410526	Control
AGAP008548	0.917565	0.0624207	Virgin	0.882346	0.184963	Virgin	0.546306	-0.947547	Mated	0.614616	0.268717	Virgin	0.0303749	-0.503517	10%EtOH	0.568895	-0.558232	Control
AGAP005279	0.674262	0.116325	Virgin	0.650957	-0.379309	Mated	0.936959	-0.155097	Mated	0.809996	0.119402	Virgin	0.0921822	-0.264148	10%EtOH	0.568895	-0.493339	Control
AGAP005011	0.00162421	-0.612328	Mated	0.966529	0.0720886	Virgin	0.47626	0.790326	Virgin	0.876231	-0.0951933	Virgin	0.188067	0.32498	20E	0.568895	-0.522179	Control
AGAP002927	0.944135	0.0369845	Virgin	0.752005	0.247018	Virgin	0.998573	-0.00248256	Mated	0.802727	-0.114351	Virgin	0.525229	-0.115203	10%EtOH	0.568895	-0.46967	Control
AGAP008287	0.00580532	-0.291635	Mated	0.565917	-0.465504	Mated	0.742195	-0.245889	Mated	0.199664	0.310428	Virgin	0.942341	0.0197669	20E	0.568895	-0.31202	Control
AGAP005110	0.447425	-0.103544	Mated	0.743038	-0.221828	Mated	0.93128	-0.109726	Mated	0.665498	0.114932	Virgin	0.00221157	0.237097	20E	0.568982	0.303211	20E
AGAP006595	NA	0.0240793	Virgin	0.299055	0.993263	Virgin	0.53388	0.979973	Virgin	NA	-0.789352	Virgin	NA	-0.0270501	10%EtOH	0.56994	0.557638	20E
AGAP004920	0.170769	0.279397	Virgin	0.520876	-0.456896	Mated	0.817785	0.344913	Virgin	0.800324	-0.11355	Virgin	0.00108414	0.44938	20E	0.570611	0.430851	20E
AGAP008895	0.575455	-0.151084	Mated	0.881437	-0.109894	Mated	0.855459	0.256271	Virgin	0.927131	-0.0368742	Virgin	0.00285144	0.264178	20E	0.570611	0.407128	20E
AGAP007960	0.82176	0.0602049	Virgin	0.854383	-0.171417	Mated	0.986665	0.0322023	Virgin	0.998345	-0.0023015	Virgin	0.0489105	-0.2498	10%EtOH	0.570611	-0.450863	Control
AGAP006227	0.549265	0.114173	Virgin	0.207674	-0.461776	Mated	0.845052	0.247652	Virgin	0.953114	-0.0219553	Virgin	0.0819832	0.179105	20E	0.570611	0.362196	20E
AGAP004370	0.915391	0.0592394	Virgin	0.967489	0.0254313	Virgin	0.612068	0.641238	Virgin	0.345452	-0.292006	Virgin	0.104075	0.266452	20E	0.570611	0.436571	20E
AGAP007978	0.972411	0.0179828	Virgin	0.140163	0.823228	Virgin	0.906131	-0.19709	Mated	0.65618	-0.165723	Virgin	0.18006	-0.205242	10%EtOH	0.570611	-0.426031	Control
AGAP006626	0.437595	0.172778	Virgin	0.871484	0.130543	Virgin	0.711148	-0.408723	Mated	0.796305	0.0789504	Virgin	0.181251	-0.186594	10%EtOH	0.570611	-0.369468	Control
AGAP001887	0.914058	-0.0657456	Mated	NA	0.0320429	Virgin	0.823522	0.321613	Virgin	0.769105	-0.117274	Virgin	0.283006	0.228958	20E	0.570611	0.441304	20E
AGAP005351	0.967231	0.015441	Virgin	0.980727	-0.0160142	Mated	0.823349	-0.256231	Mated	0.799805	0.0654714	Virgin	0.321884	-0.161542	10%EtOH	0.570611	-0.319673	Control
AGAP004280	0.122103	0.218606	Virgin	0.654512	-0.382033	Mated	0.855459	-0.255731	Mated	0.698463	0.143478	Virgin	0.326183	-0.116105	10%EtOH	0.570611	-0.304526	Control
AGAP012590	0.277118	0.248666	Virgin	0.711245	-0.170607	Mated	0.742195	0.377543	Virgin	0.423291	-0.202675	Virgin	0.340846	0.219837	20E	0.570611	0.403592	20E
AGAP002951	0.312756	-0.243394	Mated	0.849339	-0.156295	Mated	0.914819	-0.218188	Mated	0.549256	0.23654	Virgin	0.360171	-0.248505	10%EtOH	0.570611	-0.516002	Control
AGAP002167	0.990656	-0.00472714	Mated	0.956301	-0.0223365	Mated	0.832906	0.182261	Virgin	0.710512	-0.0637332	Virgin	0.427332	0.113913	20E	0.570611	0.303431	20E
AGAP000147	0.864554	0.0667716	Virgin	0.605563	0.324456	Virgin	0.809954	-0.34867	Mated	0.998759	0.00108159	Virgin	0.442662	-0.135118	10%EtOH	0.570611	-0.432315	Control
AGAP001139	0.41307	0.158237	Virgin	0.733385	0.172025	Virgin	0.80886	0.327937	Virgin	0.366127	-0.234832	Virgin	0.463387	0.102211	20E	0.570611	0.3635	20E
AGAP028115	0.121321	-0.253029	Mated	0.768466	-0.304304	Mated	0.596027	-0.556355	Mated	0.314016	0.336321	Virgin	0.528574	-0.143847	10%EtOH	0.570611	-0.342263	Control
AGAP009194	0.00105827	-0.510284	Mated	0.0972448	0.618024	Virgin	0.466287	1.00868	Virgin	0.277048	-0.439499	Virgin	0.59715	0.177173	20E	0.570611	0.500599	20E
AGAP002171	0.024444	0.275828	Virgin	0.161293	1.31097	Virgin	0.664537	-0.685521	Mated	0.65618	-0.244611	Virgin	0.59715	-0.0827984	10%EtOH	0.570611	-0.527634	Control
AGAP004226	0.753075	-0.106221	Mated	0.934103	0.077832	Virgin	0.968335	0.0526215	Virgin	0.897882	0.0430547	Virgin	0.743353	0.0836412	20E	0.570611	0.363362	20E
AGAP004639	0.425193	-0.286258	Mated	NA	-0.420648	Mated	0.905324	0.264464	Virgin	NA	0.127071	Virgin	0.860767	0.0781701	20E	0.570611	0.5512	20E
AGAP008668	0.882025	0.0384193	Virgin	0.36915	-0.254533	Mated	0.910841	-0.132174	Mated	0.440256	0.107703	Virgin	0.863467	-0.0283874	10%EtOH	0.570611	0.258089	20E
AGAP003042	0.921462	-0.061334	Mated	NA	-0.0809589	Mated	0.942643	-0.114498	Mated	NA	0.0918069	Virgin	0.977932	0.0121691	20E	0.570611	0.434967	20E
AGAP028613	5.68e-28	-1.31662	Mated	0.881125	-0.221195	Mated	0.705136	0.664563	Virgin	0.847378	0.12688	Virgin	1.91e-06	0.441904	20E	0.570706	0.528725	20E
AGAP003616	0.72187	0.181268	Virgin	0.290544	0.699378	Virgin	0.813374	-0.391326	Mated	NA	-0.102949	Virgin	9.27e-05	-0.750374	10%EtOH	0.570706	-0.524793	Control
AGAP000754	0.708269	0.19312	Virgin	0.626828	-0.335075	Mated	0.912614	0.206306	Virgin	0.932269	-0.0434655	Virgin	0.00256613	-0.438482	10%EtOH	0.570706	-0.468213	Control
AGAP009150	0.567105	0.160462	Virgin	0.960197	-0.0423345	Mated	0.87073	-0.250044	Mated	0.85074	0.0790882	Virgin	0.00485282	-0.36981	10%EtOH	0.570706	-0.399677	Control
AGAP011214	0.779385	-0.119851	Mated	0.797732	-0.178367	Mated	0.938617	0.14523	Virgin	0.938714	0.0388591	Virgin	0.0108106	-0.426791	10%EtOH	0.570706	-0.522455	Control
AGAP008749	0.942846	-0.0289354	Mated	0.898193	-0.0710071	Mated	0.901299	-0.215429	Mated	0.821857	0.0791558	Virgin	0.0146367	-0.370008	10%EtOH	0.570706	-0.41471	Control
AGAP002655	0.669406	0.061218	Virgin	0.875349	0.091509	Virgin	0.786057	-0.218481	Mated	0.972481	0.00877293	Virgin	0.015342	-0.22212	10%EtOH	0.570706	-0.27543	Control
AGAP004039	0.837371	-0.091745	Mated	0.367634	0.593202	Virgin	0.726391	-0.564919	Mated	0.80944	0.127472	Virgin	0.0159613	-0.573357	10%EtOH	0.570706	-0.51123	Control
AGAP008473	0.945064	0.040126	Virgin	0.319478	-0.632222	Mated	0.970294	-0.0711695	Mated	0.574558	0.198347	Virgin	0.0161585	-0.437541	10%EtOH	0.570706	-0.427966	Control
AGAP028588	0.914535	0.0421485	Virgin	0.954742	-0.0648797	Mated	0.718538	-0.490712	Mated	0.544683	0.222648	Virgin	0.0191817	-0.351036	10%EtOH	0.570706	-0.436583	Control
AGAP004402	0.8221	-0.0857712	Mated	0.942487	-0.0765862	Mated	0.811848	-0.363896	Mated	0.585365	0.175327	Virgin	0.0279889	-0.306595	10%EtOH	0.570706	-0.431908	Control
AGAP003257	0.717256	-0.111301	Mated	0.743567	0.299637	Virgin	0.743859	0.483665	Virgin	0.47948	-0.27426	Virgin	0.0297858	0.278202	20E	0.570706	0.469569	20E
AGAP000649	0.667125	0.118108	Virgin	0.625064	0.406587	Virgin	0.742195	0.411643	Virgin	0.212582	-0.356357	Virgin	0.0310944	0.330343	20E	0.570706	0.450336	20E
AGAP005826	0.972411	0.0156052	Virgin	0.97878	0.0249032	Virgin	0.527464	-0.807743	Mated	0.447959	0.261611	Virgin	0.0315812	-0.311505	10%EtOH	0.570706	-0.390372	Control
AGAP009538	0.81481	0.107551	Virgin	0.978314	0.0219152	Virgin	0.713462	-0.485188	Mated	0.585365	0.183413	Virgin	0.0391374	-0.430789	10%EtOH	0.570706	-0.486592	Control
AGAP012849	0.989066	-0.0114408	Mated	0.983941	-0.0282378	Mated	0.768506	0.444909	Virgin	0.772149	-0.14928	Virgin	0.0454886	0.590314	20E	0.570706	0.538085	20E
AGAP006750	0.726668	0.142384	Virgin	0.500804	-0.312102	Mated	0.981854	-0.0554497	Mated	0.896289	0.0684497	Virgin	0.0460443	-0.218965	10%EtOH	0.570706	-0.464648	Control
AGAP000825	0.928044	0.0545799	Virgin	0.878444	-0.142316	Mated	0.925726	-0.184964	Mated	0.825785	0.105771	Virgin	0.0468564	-0.389036	10%EtOH	0.570706	-0.45929	Control
AGAP002619	0.890385	-0.0408843	Mated	0.905636	0.0863383	Virgin	0.564453	-0.480128	Mated	0.529547	0.137404	Virgin	0.0511352	-0.242477	10%EtOH	0.570706	-0.364081	Control
AGAP011353	0.0297168	-0.280171	Mated	0.234125	0.837208	Virgin	0.832438	0.350137	Virgin	0.392344	-0.33216	Virgin	0.059023	0.218653	20E	0.570706	0.423552	20E
AGAP005506	0.794915	-0.149868	Mated	0.603395	0.62457	Virgin	0.771035	-0.437148	Mated	0.538406	0.332733	Virgin	0.0817382	-0.471144	10%EtOH	0.570706	-0.394032	Control
AGAP009167	0.879399	0.0959088	Virgin	0.729287	-0.245568	Mated	0.829207	-0.405818	Mated	0.672972	0.209798	Virgin	0.0934467	-0.432083	10%EtOH	0.570706	-0.538084	Control
AGAP007709	0.92833	-0.0363343	Mated	0.742141	-0.257595	Mated	0.653952	0.435631	Virgin	0.811381	-0.0778725	Virgin	0.116909	0.227609	20E	0.570706	0.420459	20E
AGAP000461	0.45586	0.289681	Virgin	NA	0.178047	Virgin	0.908394	0.260728	Virgin	NA	-0.229585	Virgin	0.124973	-0.492217	10%EtOH	0.570706	0.541561	20E
AGAP028012	0.505989	0.205609	Virgin	0.265228	1.04007	Virgin	0.691755	-0.678167	Mated	0.841538	-0.127417	Virgin	0.16064	-0.287738	10%EtOH	0.570706	-0.520675	Control
AGAP011939	3.01e-08	0.698447	Virgin	0.844758	-0.304005	Mated	0.58549	0.890224	Virgin	0.420844	-0.418893	Virgin	0.188336	-0.231472	10%EtOH	0.570706	-0.513855	Control
AGAP002942	0.441706	0.115739	Virgin	0.907306	0.103551	Virgin	0.867813	0.219879	Virgin	0.545429	-0.175379	Virgin	0.214176	-0.174062	10%EtOH	0.570706	-0.347774	Control
AGAP002777	0.90343	0.0569729	Virgin	0.98823	0.0137111	Virgin	0.559208	0.77438	Virgin	0.365258	-0.325895	Virgin	0.220423	0.230089	20E	0.570706	0.469176	20E
AGAP003265	0.45754	-0.201081	Mated	0.961152	-0.0454772	Mated	0.937467	-0.10311	Mated	0.724258	0.0992963	Virgin	0.235664	0.290543	20E	0.570706	0.426193	20E
AGAP009083	0.886726	0.0954499	Virgin	NA	0.363479	Virgin	0.924957	0.158519	Virgin	0.961224	-0.037609	Virgin	0.244934	0.408452	20E	0.570706	-0.407847	Control
AGAP013387	0.913959	0.0628572	Virgin	NA	0.418415	Virgin	0.713462	0.50038	Virgin	NA	-0.289074	Virgin	0.25608	0.27814	20E	0.570706	0.419928	20E
AGAP008489	0.119809	-0.395133	Mated	NA	-0.631837	Mated	0.595389	0.679403	Virgin	NA	0.105536	Virgin	0.262668	0.310321	20E	0.570706	0.464349	20E
AGAP008719	0.988923	0.00644547	Virgin	0.537195	-0.310945	Mated	0.655528	0.41061	Virgin	0.809996	-0.066312	Virgin	0.269859	0.148526	20E	0.570706	0.288091	20E
AGAP010731	0.319716	-0.274895	Mated	NA	-0.80959	Mated	0.9409	0.152824	Virgin	NA	0.470131	Virgin	0.270817	0.375191	20E	0.570706	0.547801	20E
AGAP001645	0.957811	-0.0179767	Mated	0.936599	0.0524622	Virgin	0.831033	-0.253466	Mated	0.820652	0.0589833	Virgin	0.2711	-0.128125	10%EtOH	0.570706	-0.327787	Control
AGAP007893	0.94389	0.037768	Virgin	0.950151	0.06402	Virgin	0.736976	0.501391	Virgin	0.498907	-0.25283	Virgin	0.292586	0.192957	20E	0.570706	0.463125	20E
AGAP006228	0.975205	0.0109545	Virgin	0.768466	-0.133067	Mated	0.522385	0.494851	Virgin	0.404607	-0.17151	Virgin	0.303158	0.112569	20E	0.570706	0.388801	20E
AGAP010576	0.574692	-0.210781	Mated	NA	0.0631574	Virgin	0.831033	0.297176	Virgin	NA	-0.0666932	Virgin	0.335969	0.261073	20E	0.570706	0.439485	20E
AGAP010710	0.97807	-0.0157686	Mated	0.730776	-0.202751	Mated	0.846272	-0.324316	Mated	0.661828	0.167285	Virgin	0.352932	-0.168538	10%EtOH	0.570706	-0.466027	Control
AGAP005719	0.970085	-0.0222574	Mated	0.950294	-0.0405291	Mated	0.813716	-0.346286	Mated	0.553522	0.194319	Virgin	0.379212	-0.156473	10%EtOH	0.570706	-0.394927	Control
AGAP002552	0.822696	0.105828	Virgin	0.93961	-0.110999	Mated	0.809954	0.366156	Virgin	0.715973	-0.163956	Virgin	0.399553	0.176475	20E	0.570706	0.461435	20E
AGAP004734	0.39864	0.206558	Virgin	0.991204	0.0176001	Virgin	0.917958	-0.208456	Mated	0.739704	-0.207798	Virgin	0.421642	0.215214	20E	0.570706	-0.441145	Control
AGAP000544	0.924815	-0.0355614	Mated	0.803578	-0.169466	Mated	0.771138	-0.317269	Mated	0.517315	0.151343	Virgin	0.464996	-0.129695	10%EtOH	0.570706	-0.366123	Control
AGAP004945	0.970085	0.0132331	Virgin	0.707491	0.219306	Virgin	0.976859	0.0516128	Virgin	0.706708	-0.0936159	Virgin	0.46507	0.095571	20E	0.570706	0.371513	20E
AGAP000483	0.904343	0.0676453	Virgin	0.499339	-0.481382	Mated	0.471328	-0.827101	Mated	0.219539	0.403592	Virgin	0.515074	-0.126831	10%EtOH	0.570706	-0.441169	Control
AGAP007798	0.991753	-0.00940273	Mated	NA	0.917555	Virgin	0.527464	-0.815488	Mated	NA	0.0627008	Virgin	0.51586	-0.208123	10%EtOH	0.570706	-0.499335	Control
AGAP005061	0.269294	0.157317	Virgin	0.592491	0.268227	Virgin	0.596027	0.636949	Virgin	0.169586	-0.39247	Virgin	0.555534	-0.0757763	10%EtOH	0.570706	0.400947	20E
AGAP006091	0.430542	-0.192013	Mated	0.989062	0.0109051	Virgin	0.862291	-0.2159	Mated	0.692444	0.112157	Virgin	0.580964	-0.143385	10%EtOH	0.570706	-0.403569	Control
AGAP009615	0.117651	0.22011	Virgin	NA	1.00487	Virgin	0.60604	-0.737738	Mated	0.804449	-0.136541	Virgin	0.630282	-0.1029	10%EtOH	0.570706	-0.511245	Control
AGAP003137	0.715861	-0.160697	Mated	0.64937	0.471723	Virgin	0.691755	-0.575377	Mated	NA	0.0897068	Virgin	0.643133	-0.151677	10%EtOH	0.570706	-0.528739	Control
AGAP007476	0.969802	0.0255526	Virgin	NA	0.344496	Virgin	0.742195	0.463461	Virgin	0.388333	-0.305674	Virgin	0.671325	0.0938616	20E	0.570706	0.48437	20E
AGAP004933	0.746174	0.067808	Virgin	0.991442	0.00589579	Virgin	0.881608	-0.146421	Mated	0.904332	0.0262587	Virgin	0.706702	0.0555615	20E	0.570706	0.246104	20E
AGAP007609	0.868306	-0.108137	Mated	NA	0.996817	Virgin	0.987509	-0.0358135	Mated	NA	-0.104263	Virgin	0.73698	0.151336	20E	0.570706	0.534996	20E
AGAP004549	0.173501	-0.435766	Mated	NA	0.382208	Virgin	0.910742	0.251684	Virgin	NA	-0.047254	Virgin	0.784287	-0.121599	10%EtOH	0.570706	0.524102	20E
AGAP011497	0.915391	-0.0495871	Mated	0.778027	-0.11753	Mated	0.575735	0.54759	Virgin	0.544683	-0.153426	Virgin	0.785347	0.0683093	20E	0.570706	0.373822	20E
AGAP008664	0.904343	-0.0819191	Mated	NA	0.320771	Virgin	0.997948	0.00348375	Virgin	NA	-0.103186	Virgin	0.812315	0.0862248	20E	0.570706	0.491419	20E
AGAP002821	0.733427	0.12999	Virgin	0.961483	-0.0271704	Mated	0.473861	0.807273	Virgin	0.237768	-0.346307	Virgin	0.83022	0.0609424	20E	0.570706	0.430299	20E
AGAP004429	0.768456	-0.109671	Mated	0.846282	0.197423	Virgin	0.875412	-0.207543	Mated	0.848919	0.0731819	Virgin	0.837677	0.0557636	20E	0.570706	0.344667	20E
AGAP011917	0.700819	0.166597	Virgin	NA	-0.529025	Mated	0.962473	0.104393	Virgin	NA	-0.0801856	Virgin	0.847788	0.0851799	20E	0.570706	0.53009	20E
AGAP004090	0.706746	-0.0850917	Mated	0.894072	0.0571176	Virgin	0.849879	-0.223428	Mated	0.674115	0.0887339	Virgin	0.862273	-0.0283245	10%EtOH	0.570706	-0.383783	Control
AGAP005057	0.00749554	-0.501489	Mated	0.66505	0.449917	Virgin	0.811238	0.368373	Virgin	0.810366	-0.12218	Virgin	0.914586	-0.0267486	10%EtOH	0.570706	0.403517	20E
AGAP007133	0.814382	0.0900919	Virgin	0.905636	0.177687	Virgin	0.987509	0.0273146	Virgin	0.780968	-0.138164	Virgin	0.927802	0.0377192	20E	0.570706	-0.399158	Control
AGAP013122	0.57548	-0.202825	Mated	NA	0.219618	Virgin	0.921807	0.154081	Virgin	NA	-0.0576389	Virgin	0.960774	-0.0173592	10%EtOH	0.570706	0.459451	20E
AGAP028620	0.91493	0.0452156	Virgin	0.983941	-0.0119947	Mated	0.818427	-0.234238	Mated	0.848919	0.0477381	Virgin	0.963669	0.00819663	20E	0.570706	-0.423964	Control
AGAP005322	0.804245	-0.121923	Mated	NA	0.51663	Virgin	0.852868	-0.344726	Mated	NA	0.0372083	Virgin	0.981803	-0.0111715	10%EtOH	0.570706	-0.536792	Control
AGAP005102	0.750354	0.094617	Virgin	0.667317	0.222304	Virgin	0.708975	0.433726	Virgin	0.234928	-0.281313	Virgin	0.984761	-0.0036336	10%EtOH	0.570706	0.372357	20E
AGAP004218	0.972411	0.0114249	Virgin	0.955138	-0.0601139	Mated	0.499789	0.732035	Virgin	0.416078	-0.258432	Virgin	0.994324	0.00162433	20E	0.570706	0.387107	20E
AGAP007972	0.253984	0.294621	Virgin	0.797732	-0.257592	Mated	0.310423	-1.02006	Mated	0.471398	0.276273	Virgin	0.0456267	-0.417261	10%EtOH	0.570723	-0.505661	Control
AGAP004748	0.924458	0.0548719	Virgin	0.942487	-0.0618747	Mated	0.595389	0.676703	Virgin	0.422256	-0.269354	Virgin	0.0613111	0.347522	20E	0.570723	0.440148	20E
AGAP012705	0.695238	0.168994	Virgin	0.398958	0.566869	Virgin	0.47932	1.04898	Virgin	0.153031	-0.616277	Virgin	0.153331	0.359245	20E	0.570723	0.486818	20E
AGAP001312	0.965179	0.0162374	Virgin	0.973353	0.0212848	Virgin	0.962567	0.055544	Virgin	0.785031	-0.0586978	Virgin	0.271076	0.145603	20E	0.570723	0.247053	20E
AGAP010019	0.895318	-0.062572	Mated	0.792747	0.168957	Virgin	0.796944	0.346471	Virgin	0.599284	-0.164	Virgin	0.450719	0.142954	20E	0.570723	0.405918	20E
AGAP010544	0.893326	0.0597632	Virgin	0.495086	0.475738	Virgin	0.896593	0.198142	Virgin	0.396135	-0.244581	Virgin	0.500033	0.137963	20E	0.570723	0.396197	20E
AGAP008910	0.739731	0.133632	Virgin	NA	-0.171092	Mated	0.986634	-0.0252156	Mated	0.933914	0.0324377	Virgin	0.545742	0.160478	20E	0.570723	0.393473	20E
AGAP009825	0.812749	-0.108689	Mated	NA	0.309931	Virgin	0.924957	0.153949	Virgin	0.868758	-0.0745353	Virgin	0.551895	0.168959	20E	0.570723	0.402788	20E
AGAP000405	0.972928	-0.0192627	Mated	0.482634	0.571366	Virgin	0.845265	-0.25638	Mated	0.858793	-0.077046	Virgin	0.674117	-0.07604	10%EtOH	0.570723	-0.383382	Control
AGAP007617	0.966264	0.0231109	Virgin	0.955515	0.0427003	Virgin	0.99425	0.0182314	Virgin	0.974064	-0.0142837	Virgin	0.804898	0.0695464	20E	0.570723	-0.493048	Control
AGAP013119	0.721736	0.108223	Virgin	0.802931	-0.177878	Mated	0.559539	0.48326	Virgin	0.485196	-0.175819	Virgin	0.82778	-0.0531164	10%EtOH	0.570723	0.380347	20E
AGAP013511	0.0676175	-0.295886	Mated	0.615692	0.501406	Virgin	0.996355	-0.0125141	Mated	0.828493	-0.107435	Virgin	0.855354	-0.0457533	10%EtOH	0.570723	0.436675	20E
AGAP006139	0.765516	-0.0712195	Mated	0.534496	-0.299383	Mated	0.678843	-0.311481	Mated	0.1866	0.213379	Virgin	0.873557	-0.0210231	10%EtOH	0.570723	-0.337519	Control
AGAP001370	NA	0.0178835	Virgin	NA	0.366099	Virgin	0.595389	-0.856813	Mated	NA	0.442887	Virgin	0.974248	-0.0150472	10%EtOH	0.570723	-0.530444	Control
AGAP007913	0.965179	-0.0254216	Mated	0.732441	0.160664	Virgin	0.680952	0.562955	Virgin	0.400632	-0.267988	Virgin	0.00281511	0.35745	20E	0.570815	0.433933	20E
AGAP007774	0.0304324	-0.492552	Mated	0.297485	-0.721143	Mated	0.92647	-0.187562	Mated	0.300281	0.445941	Virgin	0.633865	0.121683	20E	0.570815	-0.462279	Control
AGAP010347	0.962838	-0.0210192	Mated	0.929689	0.0734813	Virgin	0.587491	0.65495	Virgin	0.375331	-0.272792	Virgin	0.27558	0.151234	20E	0.5712	0.400434	20E
AGAP000391	0.686239	0.0927345	Virgin	0.853209	-0.102657	Mated	0.855459	-0.269138	Mated	0.83803	0.0697816	Virgin	0.285363	-0.190838	10%EtOH	0.5712	-0.400972	Control
AGAP004176	0.775896	-0.0967858	Mated	0.886387	0.114803	Virgin	0.713462	0.320314	Virgin	0.589726	-0.129866	Virgin	0.609588	0.202039	20E	0.5712	-0.304325	Control
AGAP000097	0.265057	0.124359	Virgin	0.838597	0.173178	Virgin	0.924957	0.135997	Virgin	0.495153	-0.167492	Virgin	0.364599	-0.132107	10%EtOH	0.571758	-0.393915	Control
AGAP028034	0.935309	0.0567055	Virgin	0.270067	0.779043	Virgin	0.845638	-0.335377	Mated	0.715462	-0.194778	Virgin	0.754614	-0.141539	10%EtOH	0.572431	-0.484154	Control
AGAP003135	0.749042	0.115076	Virgin	0.982718	-0.0116354	Mated	0.773533	0.289462	Virgin	0.498396	-0.143521	Virgin	0.784361	0.0619546	20E	0.574006	0.35644	20E
AGAP009077	0.750354	0.0941447	Virgin	0.458864	0.347672	Virgin	0.471328	0.878198	Virgin	0.141	-0.477415	Virgin	0.18524	0.274251	20E	0.574288	0.439727	20E
AGAP003873	0.880783	-0.0599423	Mated	0.752005	0.20915	Virgin	0.742195	-0.551716	Mated	0.724501	0.176762	Virgin	0.133809	-0.249904	10%EtOH	0.57539	-0.501721	Control
AGAP003509	0.74052	-0.0960433	Mated	0.945435	0.0644699	Virgin	0.762256	-0.262788	Mated	0.665066	0.0987314	Virgin	0.786466	0.0632626	20E	0.575511	0.330389	20E
AGAP012798	0.394375	0.227931	Virgin	0.753356	-0.208678	Mated	0.965957	-0.102277	Mated	0.960361	0.0392393	Virgin	0.994849	0.00352571	20E	0.575511	0.506062	20E
AGAP005422	0.822696	0.0706401	Virgin	0.398958	0.348323	Virgin	0.614405	0.68136	Virgin	0.204243	-0.402558	Virgin	0.400148	0.125858	20E	0.575766	0.462543	20E
AGAP012524	0.84534	-0.0869826	Mated	0.724374	-0.200618	Mated	0.664537	0.617446	Virgin	0.65618	-0.176008	Virgin	0.00201194	0.393269	20E	0.575794	0.419512	20E
AGAP006965	0.823025	-0.0696404	Mated	0.973424	-0.0231503	Mated	0.987509	-0.0212267	Mated	0.968143	0.012668	Virgin	0.364551	0.0998618	20E	0.575794	-0.331358	Control
AGAP009818	0.35596	0.195298	Virgin	0.328491	1.01251	Virgin	0.835115	-0.372531	Mated	0.648621	-0.240641	Virgin	0.505424	-0.11044	10%EtOH	0.575794	-0.518801	Control
AGAP000961	0.85596	0.096587	Virgin	0.824635	0.28248	Virgin	0.934467	-0.166612	Mated	NA	0.0192682	Virgin	0.661347	-0.178341	10%EtOH	0.575794	-0.516271	Control
AGAP007392	0.57548	-0.140994	Mated	NA	0.567158	Virgin	0.716902	0.484252	Virgin	0.333323	-0.318747	Virgin	0.163248	0.235641	20E	0.57612	0.39935	20E
AGAP003535	0.916916	0.0514604	Virgin	0.982253	0.0165806	Virgin	0.661064	0.543464	Virgin	0.418664	-0.225571	Virgin	0.0871471	0.300465	20E	0.576884	0.390869	20E
AGAP010805	0.631658	0.131433	Virgin	0.965003	-0.0609095	Mated	0.751024	0.414377	Virgin	0.661872	-0.181957	Virgin	0.20741	-0.26427	10%EtOH	0.576884	-0.459065	Control
AGAP004575	0.91493	-0.0676704	Mated	NA	-0.489489	Mated	0.711188	0.535255	Virgin	NA	-0.0467602	Virgin	0.234057	0.309254	20E	0.576884	0.456923	20E
AGAP004884	0.0775464	0.203319	Virgin	0.385604	0.552511	Virgin	0.808685	-0.28788	Mated	0.874539	-0.0648659	Virgin	0.281334	-0.149246	10%EtOH	0.576884	-0.324872	Control
AGAP000471	0.593402	0.117259	Virgin	0.887941	0.116902	Virgin	0.996182	0.0111832	Virgin	0.665498	-0.107123	Virgin	0.505424	-0.0942931	10%EtOH	0.576884	-0.334076	Control
AGAP002338	0.82466	0.0683543	Virgin	0.737955	-0.152092	Mated	0.713462	0.425476	Virgin	0.551519	-0.162331	Virgin	0.694285	0.0774158	20E	0.576884	0.311534	20E
AGAP000063	0.482815	0.228477	Virgin	NA	-0.364105	Mated	0.997948	-0.00541494	Mated	NA	-0.0187657	Virgin	0.826159	-0.0656959	10%EtOH	0.576884	-0.51574	Control
AGAP005201	0.923305	-0.0547986	Mated	NA	0.14269	Virgin	0.933328	-0.110452	Mated	NA	-0.0062277	Virgin	0.933937	-0.025449	10%EtOH	0.576884	0.416331	20E
AGAP006624	0.476507	0.114483	Virgin	0.613061	0.296563	Virgin	0.742195	0.351872	Virgin	0.198176	-0.27182	Virgin	0.962313	-0.008112	10%EtOH	0.576884	0.335632	20E
AGAP005123	0.315127	0.289464	Virgin	0.520035	0.603227	Virgin	0.299048	1.32473	Virgin	0.0953759	-0.795003	Virgin	0.996813	-0.00102	10%EtOH	0.576884	0.480463	20E
AGAP009436	0.924458	0.0368612	Virgin	0.82082	-0.209771	Mated	0.527464	0.512049	Virgin	0.672972	-0.132091	Virgin	0.930606	-0.0247101	10%EtOH	0.577446	0.323441	20E
AGAP013069	0.83919	-0.126306	Mated	0.5737	0.27033	Virgin	0.949581	-0.128066	Mated	0.972023	0.0231612	Virgin	8.66e-05	-1.02673	10%EtOH	0.577474	-0.502863	Control
AGAP007885	0.926492	-0.0305831	Mated	0.989062	0.00548253	Virgin	0.634026	0.488922	Virgin	0.402669	-0.186543	Virgin	0.0273894	0.242751	20E	0.577474	0.373568	20E
AGAP004944	0.687127	-0.177721	Mated	NA	-0.0633923	Mated	0.935914	-0.162235	Mated	NA	0.106213	Virgin	0.0405453	0.386008	20E	0.577474	0.53573	20E
AGAP011111	0.902947	0.0796539	Virgin	NA	0.560774	Virgin	0.911795	-0.251005	Mated	NA	-0.0696774	Virgin	0.0677809	-0.493352	10%EtOH	0.577474	-0.503824	Control
AGAP009143	0.186273	0.215458	Virgin	0.534496	-0.589858	Mated	0.766506	-0.455001	Mated	0.545813	0.263406	Virgin	0.666046	-0.0969727	10%EtOH	0.577474	-0.479261	Control
AGAP005093	0.988923	-0.00491954	Mated	0.978314	-0.0229843	Mated	0.917958	0.164235	Virgin	0.769528	-0.098499	Virgin	0.833746	-0.0417337	10%EtOH	0.577474	-0.357347	Control
AGAP006775	0.673732	0.0816738	Virgin	0.897336	0.154549	Virgin	0.457087	0.752581	Virgin	0.268655	-0.362204	Virgin	0.872789	-0.0285821	10%EtOH	0.577474	0.369967	20E
AGAP003430	0.813725	-0.0404285	Mated	0.990343	0.00816291	Virgin	0.974613	0.0438575	Virgin	0.899785	-0.0339504	Virgin	0.00741698	0.256155	20E	0.577974	0.3507	20E
AGAP011847	0.937597	-0.0400641	Mated	0.367634	0.549827	Virgin	0.939252	-0.0846	Mated	0.754456	-0.096022	Virgin	0.840698	-0.0562734	10%EtOH	0.577974	0.366244	20E
AGAP013301	0.36749	0.288533	Virgin	0.927263	0.108588	Virgin	0.941521	-0.132267	Mated	0.816697	-0.116099	Virgin	0.00068798	-0.68016	10%EtOH	0.577992	-0.478252	Control
AGAP003021	0.674262	-0.126603	Mated	0.622168	-0.302591	Mated	0.720064	-0.531015	Mated	0.373679	0.31849	Virgin	0.190005	-0.213316	10%EtOH	0.577992	-0.468317	Control
AGAP011244	0.00301641	0.312538	Virgin	0.0320691	1.63273	Virgin	0.436447	-1.11591	Mated	0.792488	-0.162856	Virgin	0.197125	-0.179954	10%EtOH	0.577992	-0.510078	Control
AGAP000414	0.830229	0.0535471	Virgin	0.670531	0.32949	Virgin	0.664537	0.55214	Virgin	0.262701	-0.344055	Virgin	0.831239	0.0397024	20E	0.577992	0.438872	20E
AGAP010895	0.830229	0.0833834	Virgin	0.890671	-0.114591	Mated	0.926795	-0.183727	Mated	0.916327	0.0588052	Virgin	0.00715264	-0.530672	10%EtOH	0.578685	-0.47817	Control
AGAP000439	0.634565	-0.0926609	Mated	0.674658	0.287232	Virgin	0.527464	0.43723	Virgin	0.650439	-0.136137	Virgin	0.198502	0.153961	20E	0.578685	0.282094	20E
AGAP005205	1.84e-07	0.368169	Virgin	0.587092	-0.406993	Mated	0.793161	-0.350626	Mated	0.776991	0.111425	Virgin	0.361591	-0.180875	10%EtOH	0.578685	-0.362375	Control
AGAP008104	0.946291	-0.036382	Mated	0.859023	-0.157888	Mated	0.784568	-0.414413	Mated	0.452925	0.216919	Virgin	0.682239	0.0978727	20E	0.578685	-0.505879	Control
AGAP013742	0.130283	0.17839	Virgin	0.515818	-0.269127	Mated	0.799913	0.338601	Virgin	0.715462	-0.118682	Virgin	0.708202	-0.0707434	10%EtOH	0.578685	0.352676	20E
AGAP010318	0.975956	0.0143897	Virgin	0.920245	-0.0721523	Mated	0.664537	0.529939	Virgin	0.501777	-0.195536	Virgin	0.0157137	0.341104	20E	0.581159	0.415729	20E
AGAP001472	0.779284	0.123643	Virgin	0.708924	-0.209875	Mated	0.742195	-0.50299	Mated	0.643889	0.184406	Virgin	0.421349	-0.165286	10%EtOH	0.581159	-0.490628	Control
AGAP009572	0.433195	0.132082	Virgin	0.931149	-0.0458163	Mated	0.708975	0.484877	Virgin	0.403202	-0.232611	Virgin	0.462089	0.104388	20E	0.581159	0.347875	20E
AGAP011811	0.863476	0.0687328	Virgin	0.898009	0.109797	Virgin	0.742195	0.497104	Virgin	0.425104	-0.275625	Virgin	0.583844	0.114656	20E	0.581159	0.445176	20E
AGAP000491	0.972411	-0.0129709	Mated	0.198523	0.45334	Virgin	0.450262	0.77109	Virgin	0.0947811	-0.445408	Virgin	0.823721	0.050748	20E	0.581159	0.3621	20E
AGAP010697	0.824757	0.131225	Virgin	0.877986	-0.138153	Mated	0.9589	-0.111439	Mated	0.962839	0.0322649	Virgin	0.00057896	-0.765937	10%EtOH	0.581459	-0.525583	Control
AGAP000190	0.788948	0.151714	Virgin	0.910411	0.162398	Virgin	0.875642	0.296206	Virgin	0.641079	-0.242447	Virgin	0.0046083	-0.635457	10%EtOH	0.581459	-0.469939	Control
AGAP005234	0.751942	-0.0942487	Mated	0.543604	-0.349706	Mated	0.786804	0.355877	Virgin	0.982013	0.0127602	Virgin	0.0318997	0.275991	20E	0.581459	0.377089	20E
AGAP012773	0.849858	-0.0834647	Mated	0.430128	-0.522958	Mated	0.799345	-0.233724	Mated	0.259143	0.270302	Virgin	0.0680831	0.322709	20E	0.581459	0.297352	20E
AGAP000320	0.920301	0.0422708	Virgin	0.379472	-0.342951	Mated	0.771575	-0.376801	Mated	0.467567	0.207735	Virgin	0.0711027	-0.195745	10%EtOH	0.581459	-0.366463	Control
AGAP011328	0.687265	0.126708	Virgin	0.574924	0.328142	Virgin	0.809954	-0.345506	Mated	0.912947	-0.0439281	Virgin	0.0797971	-0.263335	10%EtOH	0.581459	-0.424534	Control
AGAP005780	0.983786	-0.0158081	Mated	0.43848	0.385077	Virgin	0.71164	-0.525112	Mated	0.82852	0.0823833	Virgin	0.085773	-0.338831	10%EtOH	0.581459	-0.415142	Control
AGAP000154	0.637591	0.200702	Virgin	0.954716	-0.0612538	Mated	0.823349	0.378487	Virgin	0.595107	-0.228474	Virgin	0.109419	-0.196502	10%EtOH	0.581459	0.392367	20E
AGAP003522	0.366101	-0.175398	Mated	0.679715	-0.349491	Mated	0.811238	-0.340622	Mated	0.392566	0.266403	Virgin	0.188976	0.221756	20E	0.581459	0.397295	20E
AGAP005873	0.989066	0.0108177	Virgin	0.951516	0.0605719	Virgin	0.51918	0.85123	Virgin	0.3391	-0.34538	Virgin	0.233901	0.25116	20E	0.581459	0.430058	20E
AGAP008295	0.618889	0.214691	Virgin	0.253913	-1.01635	Mated	0.996355	0.0125636	Virgin	0.623098	0.234005	Virgin	0.327652	0.338983	20E	0.581459	0.455032	20E
AGAP003539	0.312089	0.296919	Virgin	NA	0.30316	Virgin	0.906131	0.233827	Virgin	NA	-0.302883	Virgin	0.380538	0.258758	20E	0.581459	0.492495	20E
AGAP000203	0.451529	0.117593	Virgin	0.944284	0.0635143	Virgin	0.966037	0.0579035	Virgin	0.658063	-0.109703	Virgin	0.407191	-0.122581	10%EtOH	0.581459	-0.318875	Control
AGAP002176	0.821268	-0.10266	Mated	0.824355	-0.178743	Mated	0.997611	-0.00636516	Mated	0.866709	0.0676664	Virgin	0.482671	-0.134616	10%EtOH	0.581459	-0.345269	Control
AGAP003586	0.888218	0.0412897	Virgin	0.977728	0.0253489	Virgin	0.837078	-0.283283	Mated	0.883649	0.055262	Virgin	0.562741	0.0753065	20E	0.581459	0.364765	20E
AGAP004462	0.651306	0.108958	Virgin	0.730888	0.154043	Virgin	0.680952	0.563987	Virgin	0.309532	-0.317441	Virgin	0.564178	0.0910047	20E	0.581459	0.418156	20E
AGAP004823	0.972928	-0.0270518	Mated	0.311517	-1.10123	Mated	0.850987	-0.362381	Mated	0.339292	0.47157	Virgin	0.575087	-0.225716	10%EtOH	0.581459	-0.470559	Control
AGAP010863	0.354722	-0.342399	Mated	NA	-0.78505	Mated	NA	-0.29738	Mated	0.39215	0.439513	Virgin	0.840631	0.0955348	20E	0.581459	-0.442792	Control
AGAP005572	0.851805	-0.104539	Mated	NA	0.6416	Virgin	0.978761	-0.0589974	Mated	NA	-0.132275	Virgin	0.852879	0.0637723	20E	0.581459	0.475389	20E
AGAP011457	0.972411	-0.0161459	Mated	0.325475	0.645557	Virgin	0.624938	0.702015	Virgin	0.188796	-0.462588	Virgin	0.87412	0.0320846	20E	0.581459	0.447084	20E
AGAP011064	0.0198895	-0.564327	Mated	NA	-0.0671017	Mated	0.8454	-0.369814	Mated	NA	0.388476	Virgin	0.937737	-0.038237	10%EtOH	0.581459	-0.516271	Control
AGAP007162	0.541321	0.118644	Virgin	0.331325	-0.72854	Mated	0.982659	0.0505344	Virgin	0.796305	0.132082	Virgin	0.603782	0.122652	20E	0.581783	0.420283	20E
AGAP004726	0.665322	0.211113	Virgin	NA	-0.281389	Mated	0.932694	-0.160705	Mated	NA	0.0153297	Virgin	0.880598	-0.061776	10%EtOH	0.581783	0.416543	20E
AGAP001694	0.858294	-0.054898	Mated	0.801418	-0.144139	Mated	0.961872	-0.082651	Mated	0.816697	0.0781271	Virgin	0.957789	-0.0096555	10%EtOH	0.581783	-0.369205	Control
AGAP007388	0.0348353	0.271053	Virgin	0.277238	0.993179	Virgin	0.996355	0.0156967	Virgin	0.420934	-0.378647	Virgin	0.0019096	-0.259028	10%EtOH	0.581813	-0.522631	Control
AGAP002458	0.881449	0.0831587	Virgin	0.546873	-0.306403	Mated	0.941521	-0.145634	Mated	0.869468	0.0972743	Virgin	0.00481694	-0.455567	10%EtOH	0.581813	-0.509899	Control
AGAP005771	0.898864	-0.0576696	Mated	0.690373	-0.224551	Mated	0.997948	0.00433739	Virgin	0.892737	0.0738484	Virgin	0.0240398	-0.398435	10%EtOH	0.581813	-0.488584	Control
AGAP004376	1.66e-08	-0.848972	Mated	0.686497	0.422975	Virgin	0.595389	0.740422	Virgin	0.753003	-0.163654	Virgin	0.0482311	0.433717	20E	0.581813	0.466625	20E
AGAP013441	0.864831	0.11172	Virgin	0.361218	-0.566073	Mated	0.924957	-0.195238	Mated	0.768077	0.160267	Virgin	0.0537973	-0.50225	10%EtOH	0.581813	-0.52325	Control
AGAP003434	0.960391	0.0252151	Virgin	0.690373	0.250656	Virgin	0.747897	-0.401122	Mated	0.866709	0.0629893	Virgin	0.0633197	-0.290624	10%EtOH	0.581813	-0.376782	Control
AGAP008816	0.439214	-0.169017	Mated	0.903786	0.068056	Virgin	0.855459	0.210406	Virgin	0.820076	-0.0611737	Virgin	0.0687304	0.205637	20E	0.581813	0.284407	20E
AGAP002729	0.806351	0.114716	Virgin	0.661194	-0.252186	Mated	0.996355	0.0137656	Virgin	0.912369	0.0520932	Virgin	0.0719963	-0.253548	10%EtOH	0.581813	-0.435884	Control
AGAP003462	0.26856	0.153463	Virgin	0.570894	0.502305	Virgin	0.657383	-0.575161	Mated	0.985006	0.0119642	Virgin	0.108376	-0.202529	10%EtOH	0.581813	-0.333785	Control
AGAP002147	0.837371	-0.0782668	Mated	NA	0.0108072	Virgin	0.829132	-0.411604	Mated	NA	0.213617	Virgin	0.171629	-0.361699	10%EtOH	0.581813	-0.500544	Control
AGAP000864	0.997085	-0.0029529	Mated	NA	0.0972301	Virgin	0.845265	-0.270549	Mated	NA	0.0454088	Virgin	0.249808	-0.251177	10%EtOH	0.581813	-0.407997	Control
AGAP008233	0.839202	0.103176	Virgin	NA	0.309154	Virgin	0.857216	0.261655	Virgin	NA	-0.252017	Virgin	0.278585	-0.287237	10%EtOH	0.581813	-0.382555	Control
AGAP010014	0.103833	-0.218367	Mated	0.697226	-0.289671	Mated	0.994403	-0.011943	Mated	0.610314	0.131023	Virgin	0.288529	0.136077	20E	0.581813	0.324154	20E
AGAP011360	0.173318	-0.193405	Mated	0.973304	-0.0248951	Mated	0.686356	-0.507206	Mated	0.31133	0.259733	Virgin	0.404031	-0.169106	10%EtOH	0.581813	-0.407293	Control
AGAP009864	0.755127	-0.110676	Mated	0.950519	-0.0668859	Mated	0.751024	0.4174	Virgin	0.775494	-0.116948	Virgin	0.548636	-0.181585	10%EtOH	0.581813	0.42678	20E
AGAP008481	0.528919	0.196637	Virgin	NA	1.22803	Virgin	0.989798	0.0324121	Virgin	NA	-0.377735	Virgin	0.575406	-0.158066	10%EtOH	0.581813	-0.515238	Control
AGAP011354	0.509477	-0.217573	Mated	NA	0.102505	Virgin	0.724656	0.428534	Virgin	NA	-0.12804	Virgin	0.576053	0.143538	20E	0.581813	0.403809	20E
AGAP001219	0.822696	-0.136421	Mated	0.905003	0.155198	Virgin	0.966037	0.0997564	Virgin	0.902266	-0.0750193	Virgin	0.613529	0.202275	20E	0.581813	0.490703	20E
AGAP004768	0.194245	-0.115989	Mated	0.515818	-0.334682	Mated	0.938056	-0.0607412	Mated	0.326305	0.154784	Virgin	0.619534	0.0438778	20E	0.581813	0.279832	20E
AGAP004537	0.849858	-0.0713881	Mated	0.569444	-0.25254	Mated	0.675664	0.388136	Virgin	0.938478	-0.023006	Virgin	0.729272	0.0709643	20E	0.581813	0.385662	20E
AGAP002467	0.558832	-0.0950488	Mated	0.799965	-0.158004	Mated	0.809954	-0.249042	Mated	0.453815	0.147644	Virgin	0.76453	-0.0452336	10%EtOH	0.581813	-0.348301	Control
AGAP004651	0.973725	-0.0183584	Mated	0.778526	-0.201595	Mated	0.7616	-0.278073	Mated	0.340903	0.222303	Virgin	0.888516	0.0291455	20E	0.581813	-0.324176	Control
AGAP001461	0.740921	0.0785752	Virgin	0.995719	-0.00315523	Mated	0.528503	0.681553	Virgin	0.293631	-0.292015	Virgin	0.917278	0.0248394	20E	0.581813	0.409749	20E
AGAP004722	0.768456	0.128407	Virgin	0.882678	0.11171	Virgin	0.614405	0.632727	Virgin	0.293739	-0.324183	Virgin	0.923395	0.0305744	20E	0.581813	0.413865	20E
AGAP006442	0.686697	-0.116425	Mated	0.319478	-0.704506	Mated	0.924957	0.148506	Virgin	0.685703	0.159513	Virgin	0.480624	0.145486	20E	0.581935	0.39007	20E
AGAP000062	0.800891	0.132048	Virgin	0.444829	-0.540939	Mated	0.956533	-0.107322	Mated	0.778108	0.134434	Virgin	0.00058947	-0.32721	10%EtOH	0.582055	-0.44962	Control
AGAP008693	0.944473	0.0334449	Virgin	0.272126	-0.332815	Mated	0.680952	0.530389	Virgin	0.723798	-0.127123	Virgin	0.00417964	0.307518	20E	0.582055	0.407325	20E
AGAP003851	0.714847	-0.136539	Mated	0.828304	0.114319	Virgin	0.753637	0.422933	Virgin	0.59216	-0.182641	Virgin	0.017358	0.330449	20E	0.582055	0.403699	20E
AGAP009258	0.837305	-0.116447	Mated	0.949353	0.0801479	Virgin	0.742195	-0.4969	Mated	0.441417	0.302248	Virgin	0.0269883	-0.480089	10%EtOH	0.582055	-0.483795	Control
AGAP003232	0.623926	0.180316	Virgin	0.900387	-0.099662	Mated	0.937467	-0.148511	Mated	0.998345	-0.00242	Virgin	0.0424763	-0.230141	10%EtOH	0.582055	-0.4545	Control
AGAP001585	0.813725	-0.0838184	Mated	0.41328	0.52861	Virgin	0.812173	0.306599	Virgin	0.348099	-0.269628	Virgin	0.0606996	0.337577	20E	0.582055	0.405737	20E
AGAP006388	0.961081	-0.0232164	Mated	0.954638	0.0424429	Virgin	0.905332	-0.237713	Mated	0.893047	0.0643669	Virgin	0.0611043	-0.300812	10%EtOH	0.582055	-0.484941	Control
AGAP006263	0.19465	0.377374	Virgin	NA	-0.289408	Mated	0.981854	-0.0555611	Mated	0.906455	-0.0710015	Virgin	0.0646847	-0.412289	10%EtOH	0.582055	-0.527315	Control
AGAP000949	0.858294	-0.045892	Mated	0.825367	0.126717	Virgin	0.833613	0.217635	Virgin	0.554111	-0.121713	Virgin	0.110137	0.204481	20E	0.582055	0.353805	20E
AGAP028431	0.454454	0.167978	Virgin	NA	1.11663	Virgin	0.860362	0.238066	Virgin	0.0953759	-0.500355	Virgin	0.121241	-0.275972	10%EtOH	0.582055	-0.42552	Control
AGAP004212	0.011502	-0.412496	Mated	0.603395	0.435796	Virgin	0.876203	-0.265854	Mated	0.89677	0.0692503	Virgin	0.145522	0.283419	20E	0.582055	0.433717	20E
AGAP008737	0.882702	-0.0736131	Mated	0.868294	0.116705	Virgin	0.810905	-0.353075	Mated	0.641449	0.161043	Virgin	0.164839	-0.27061	10%EtOH	0.582055	-0.381385	Control
AGAP010718	0.39597	-0.186887	Mated	0.950519	-0.0425667	Mated	0.661064	0.565961	Virgin	0.654833	-0.152337	Virgin	0.175705	0.154048	20E	0.582055	0.403726	20E
AGAP000676	0.837921	0.115205	Virgin	0.638423	-0.340346	Mated	0.954883	-0.126711	Mated	NA	0.0372454	Virgin	0.192412	-0.368125	10%EtOH	0.582055	-0.52713	Control
AGAP004286	0.432585	-0.251086	Mated	0.738785	0.35436	Virgin	0.457087	-0.717889	Mated	0.293739	0.455126	Virgin	0.234172	-0.331799	10%EtOH	0.582055	-0.364763	Control
AGAP008106	0.923133	-0.0476614	Mated	0.898218	-0.0783856	Mated	0.559539	0.70986	Virgin	0.446871	-0.242689	Virgin	0.234266	0.221602	20E	0.582055	0.403162	20E
AGAP007111	0.875989	0.0504949	Virgin	0.650957	0.378386	Virgin	0.939101	-0.121598	Mated	0.745871	-0.120299	Virgin	0.305043	0.124628	20E	0.582055	-0.334612	Control
AGAP012152	0.880061	-0.0831061	Mated	0.950294	0.0747732	Virgin	0.670421	0.570219	Virgin	0.553538	-0.213516	Virgin	0.320604	-0.229284	10%EtOH	0.582055	0.41897	20E
AGAP011884	0.121321	0.226073	Virgin	NA	1.01222	Virgin	0.768506	-0.45357	Mated	0.660859	-0.206086	Virgin	0.351675	-0.181127	10%EtOH	0.582055	-0.486457	Control
AGAP007728	0.972411	-0.0138377	Mated	0.973424	-0.0176286	Mated	0.67247	0.444767	Virgin	0.44466	-0.163916	Virgin	0.463387	0.112566	20E	0.582055	0.392464	20E
AGAP009403	0.921462	-0.0730554	Mated	NA	0.00702531	Virgin	0.939531	-0.153027	Mated	NA	0.13385	Virgin	0.470502	-0.254229	10%EtOH	0.582055	-0.510303	Control
AGAP003554	0.857692	0.0737873	Virgin	0.918057	-0.106617	Mated	0.742195	0.497167	Virgin	0.589726	-0.221633	Virgin	0.505481	0.121163	20E	0.582055	0.44993	20E
AGAP003580	4.21e-05	0.448913	Virgin	0.157276	-0.643162	Mated	0.427865	0.775784	Virgin	0.445119	-0.242949	Virgin	0.557044	-0.11398	10%EtOH	0.582055	0.319839	20E
AGAP002350	0.320371	0.145675	Virgin	0.946496	-0.0584228	Mated	0.924957	-0.176214	Mated	0.984743	0.0118357	Virgin	0.575906	-0.0611748	10%EtOH	0.582055	0.417844	20E
AGAP004284	0.868736	0.0499502	Virgin	0.545417	0.530659	Virgin	0.986665	-0.0320683	Mated	0.584188	-0.192012	Virgin	0.578077	0.0957427	20E	0.582055	0.36893	20E
AGAP005650	0.787732	0.108736	Virgin	NA	0.11772	Virgin	0.943681	-0.123345	Mated	NA	-0.0322261	Virgin	0.583173	-0.141228	10%EtOH	0.582055	0.407025	20E
AGAP012332	0.76423	0.0626777	Virgin	0.253597	-0.679236	Mated	0.925188	-0.138198	Mated	0.458094	0.225435	Virgin	0.624258	-0.0651807	10%EtOH	0.582055	-0.40331	Control
AGAP004683	0.914495	-0.0384584	Mated	0.700191	0.224133	Virgin	0.91277	0.15916	Virgin	0.584725	-0.140105	Virgin	0.642389	0.0610334	20E	0.582055	0.38652	20E
AGAP004098	0.430411	-0.129041	Mated	0.845262	-0.0958724	Mated	0.742195	0.283388	Virgin	0.816438	-0.054194	Virgin	0.687981	0.0739146	20E	0.582055	0.243189	20E
AGAP011664	0.351061	0.232125	Virgin	NA	1.26173	Virgin	0.816695	-0.431002	Mated	NA	-0.288378	Virgin	0.720723	0.133982	20E	0.582055	-0.524107	Control
AGAP003816	0.2637	0.199191	Virgin	0.608244	0.139242	Virgin	0.695362	0.545337	Virgin	0.267973	-0.33558	Virgin	0.725617	0.0644177	20E	0.582055	0.413235	20E
AGAP013720	0.988094	0.0168562	Virgin	NA	0.504025	Virgin	0.952251	0.124512	Virgin	NA	-0.254703	Virgin	0.731921	0.150838	20E	0.582055	0.525297	20E
AGAP010510	0.98871	-0.0120662	Mated	NA	-0.884904	Mated	0.631217	-0.771534	Mated	0.315755	0.51216	Virgin	0.792593	-0.113676	10%EtOH	0.582055	0.529915	20E
AGAP007804	0.888679	-0.0894086	Mated	NA	0.0717579	Virgin	0.855459	0.282988	Virgin	NA	-0.0678254	Virgin	0.822282	-0.0735881	10%EtOH	0.582055	0.454975	20E
AGAP002166	0.421891	0.0954578	Virgin	0.698045	0.246096	Virgin	0.695362	-0.447937	Mated	0.935953	0.0284643	Virgin	0.868903	-0.0201958	10%EtOH	0.582055	-0.320389	Control
AGAP003979	0.673425	0.0945191	Virgin	0.212759	0.429605	Virgin	0.747897	-0.432433	Mated	0.912947	-0.0418371	Virgin	0.902357	-0.0233703	10%EtOH	0.582055	-0.380269	Control
AGAP010308	0.0013371	0.370649	Virgin	0.319478	1.02125	Virgin	0.934101	-0.154388	Mated	0.574558	-0.276172	Virgin	0.95977	0.0112769	20E	0.582055	-0.507524	Control
AGAP011833	0.207015	0.163183	Virgin	0.608244	0.440965	Virgin	0.541662	0.686631	Virgin	0.225224	-0.39037	Virgin	0.966725	0.0116129	20E	0.582055	0.344702	20E
AGAP013467	0.82176	-0.118209	Mated	NA	1.12928	Virgin	NA	-0.261653	Mated	0.801944	-0.164988	Virgin	0.980925	-0.0112384	10%EtOH	0.582055	0.519452	20E
AGAP013430	NA	-0.114853	Mated	NA	-0.0534445	Mated	0.169359	1.02298	Virgin	NA	-0.140654	Virgin	NA	0.114552	20E	0.582055	0.492236	20E
AGAP000112	0.723021	0.189476	Virgin	0.836526	-0.187695	Mated	0.811238	-0.376516	Mated	0.917001	0.0538877	Virgin	0.0822427	-0.256658	10%EtOH	0.582585	-0.450257	Control
AGAP000623	0.860789	0.113905	Virgin	0.720295	-0.319267	Mated	0.794829	-0.476544	Mated	0.728941	0.194221	Virgin	0.285547	-0.270563	10%EtOH	0.582768	-0.508148	Control
AGAP006231	0.627715	-0.123709	Mated	0.7184	0.2465	Virgin	0.829412	-0.286094	Mated	0.9101	0.0388423	Virgin	0.408957	-0.181617	10%EtOH	0.582768	-0.363417	Control
AGAP007775	0.914058	0.0803623	Virgin	NA	1.08351	Virgin	0.708975	-0.609594	Mated	NA	0.0648656	Virgin	0.808286	0.106455	20E	0.582768	0.486289	20E
AGAP004860	0.0120195	0.246002	Virgin	0.715867	0.302034	Virgin	0.661064	0.630927	Virgin	0.192777	-0.434236	Virgin	0.886022	-0.0273681	10%EtOH	0.582768	0.388953	20E
AGAP010630	0.140786	0.394651	Virgin	NA	-0.810039	Mated	0.965957	-0.104215	Mated	NA	-0.125672	Virgin	0.00158401	-0.894674	10%EtOH	0.582985	-0.51309	Control
AGAP004986	0.996266	-0.00270384	Mated	0.643976	-0.211575	Mated	0.661064	0.614843	Virgin	0.589726	-0.188768	Virgin	0.0498493	0.243371	20E	0.582985	0.419665	20E
AGAP006239	0.959417	-0.0349033	Mated	0.646232	-0.233152	Mated	0.864054	-0.174319	Mated	0.545813	0.118622	Virgin	0.0603269	0.342651	20E	0.582985	0.330407	20E
AGAP000286	0.599587	0.195303	Virgin	NA	0.0891007	Virgin	0.899938	0.222998	Virgin	NA	-0.207083	Virgin	0.256742	0.274965	20E	0.582985	0.390811	20E
AGAP008858	0.610738	0.233722	Virgin	0.862167	-0.196578	Mated	0.941353	-0.146361	Mated	NA	0.00073223	Virgin	0.33172	-0.291661	10%EtOH	0.582985	-0.52447	Control
AGAP008135	0.972411	-0.0222044	Mated	NA	-0.214613	Mated	0.981625	0.0465016	Virgin	NA	0.0903845	Virgin	0.365717	0.24828	20E	0.582985	0.374854	20E
AGAP001068	0.983786	-0.0130503	Mated	0.674658	-0.235925	Mated	0.768506	0.307959	Virgin	0.870691	-0.0557625	Virgin	0.424534	0.10666	20E	0.582985	0.382187	20E
AGAP002831	0.916916	-0.0369517	Mated	0.905552	0.0657848	Virgin	0.852845	0.136915	Virgin	0.589672	-0.0777719	Virgin	0.456931	0.0976913	20E	0.582985	0.288462	20E
AGAP001303	0.0529386	-0.395377	Mated	0.797732	0.292869	Virgin	0.714597	0.557977	Virgin	0.668115	-0.202409	Virgin	0.652125	0.104388	20E	0.582985	0.492373	20E
AGAP002381	0.291985	0.276861	Virgin	0.874984	-0.141336	Mated	0.937295	0.131736	Virgin	0.665498	-0.151651	Virgin	0.792426	0.0771686	20E	0.582985	-0.335019	Control
AGAP009600	0.916916	0.0333164	Virgin	0.398958	0.693473	Virgin	0.862617	-0.269615	Mated	0.760352	-0.134066	Virgin	0.860458	-0.0464469	10%EtOH	0.582985	-0.442663	Control
AGAP007998	0.937395	0.0206963	Virgin	0.959016	-0.0301086	Mated	0.855459	-0.175339	Mated	0.891711	0.0300509	Virgin	0.878707	-0.0256464	10%EtOH	0.582985	-0.341138	Control
AGAP000514	0.745467	0.0843947	Virgin	0.460399	0.710325	Virgin	0.728082	-0.501551	Mated	0.89601	-0.0737745	Virgin	0.954357	-0.0104458	10%EtOH	0.582985	-0.423656	Control
AGAP002653	0.858027	0.0456142	Virgin	0.945769	0.0687157	Virgin	0.811848	0.247475	Virgin	0.574234	-0.137023	Virgin	0.960348	0.0109686	20E	0.582985	0.337543	20E
AGAP007363	0.939072	-0.0314702	Mated	0.911381	-0.0865249	Mated	0.703632	0.469994	Virgin	0.592421	-0.163631	Virgin	0.989955	-0.0030761	10%EtOH	0.582985	0.411741	20E
AGAP000020	0.921462	-0.0597359	Mated	0.898193	-0.14127	Mated	0.939101	0.148506	Virgin	0.983626	-0.0153689	Virgin	4.78e-06	-0.839148	10%EtOH	0.58314	-0.493725	Control
AGAP002123	0.915391	0.0775656	Virgin	0.812429	0.217859	Virgin	0.853402	-0.336745	Mated	0.799805	0.137276	Virgin	6.04e-05	-0.755178	10%EtOH	0.58314	-0.481766	Control
AGAP002692	0.973725	0.0238996	Virgin	0.444648	0.619099	Virgin	0.680952	-0.696448	Mated	0.938478	0.0482368	Virgin	0.00034018	-0.653752	10%EtOH	0.58314	-0.507501	Control
AGAP002597	0.863753	-0.0727737	Mated	0.954898	-0.0364229	Mated	0.901299	-0.249447	Mated	0.804822	0.11432	Virgin	0.00481513	-0.399923	10%EtOH	0.58314	-0.475594	Control
AGAP001606	0.728566	0.173194	Virgin	0.882678	-0.154392	Mated	0.85797	0.310661	Virgin	0.731206	-0.164509	Virgin	0.0080523	-0.361678	10%EtOH	0.58314	-0.488875	Control
AGAP002735	0.799992	0.145783	Virgin	0.828304	-0.226447	Mated	0.918743	-0.224032	Mated	0.89985	0.0798149	Virgin	0.00903198	-0.686906	10%EtOH	0.58314	-0.506475	Control
AGAP012708	0.928058	0.0525696	Virgin	0.625712	-0.400327	Mated	0.997611	0.00773662	Virgin	0.899725	0.0823753	Virgin	0.0117298	0.615474	20E	0.58314	0.52487	20E
AGAP008837	0.233878	-0.208623	Mated	0.980727	0.0130963	Virgin	0.794361	0.295531	Virgin	0.832716	-0.0618683	Virgin	0.0187487	0.243863	20E	0.58314	0.340434	20E
AGAP002499	0.996625	-0.00213836	Mated	0.270067	0.655094	Virgin	0.901299	0.176715	Virgin	0.288856	-0.284694	Virgin	0.0403773	-0.292486	10%EtOH	0.58314	0.273136	20E
AGAP000981	0.717256	0.137635	Virgin	0.94901	0.0612612	Virgin	0.93776	-0.123451	Mated	0.899725	-0.0522199	Virgin	0.0558951	-0.282594	10%EtOH	0.58314	-0.435347	Control
AGAP011541	0.86892	0.0859909	Virgin	0.954742	-0.0354391	Mated	0.929036	0.146042	Virgin	0.83815	-0.075175	Virgin	0.0621323	-0.334172	10%EtOH	0.58314	-0.413118	Control
AGAP003133	0.515356	0.219641	Virgin	0.485698	-0.439747	Mated	0.544826	-0.772564	Mated	0.417381	0.297411	Virgin	0.07126	-0.347825	10%EtOH	0.58314	-0.428375	Control
AGAP002140	0.913959	-0.0448931	Mated	0.92455	0.0678628	Virgin	0.596027	0.605565	Virgin	0.351955	-0.254633	Virgin	0.0874485	0.285806	20E	0.58314	0.347642	20E
AGAP000868	0.334244	0.321115	Virgin	0.325475	-0.886379	Mated	0.490617	-0.860482	Mated	0.285247	0.443151	Virgin	0.122414	-0.423212	10%EtOH	0.58314	-0.456062	Control
AGAP005326	0.611609	0.187827	Virgin	0.860327	-0.183625	Mated	0.731564	-0.556307	Mated	0.698103	0.179387	Virgin	0.277178	0.270084	20E	0.58314	-0.459039	Control
AGAP011447	0.842407	0.0733531	Virgin	0.882925	0.118014	Virgin	0.99592	0.0139324	Virgin	0.802727	-0.0870225	Virgin	0.305802	-0.149799	10%EtOH	0.58314	-0.430325	Control
AGAP012250	0.396768	-0.245406	Mated	NA	0.137392	Virgin	0.825029	0.342468	Virgin	NA	-0.108717	Virgin	0.361143	0.250614	20E	0.58314	0.424811	20E
AGAP009197	0.16509	-0.318283	Mated	0.648653	0.385988	Virgin	0.527464	0.853913	Virgin	0.3728	-0.353626	Virgin	0.422032	0.147987	20E	0.58314	0.408401	20E
AGAP004322	0.0165093	0.309691	Virgin	0.446224	0.694378	Virgin	0.809954	-0.35084	Mated	0.686496	-0.173668	Virgin	0.512006	-0.102943	10%EtOH	0.58314	-0.461639	Control
AGAP004693	0.994646	0.00593211	Virgin	0.802931	0.337618	Virgin	0.933328	-0.180045	Mated	NA	-0.0201889	Virgin	0.513915	0.262302	20E	0.58314	-0.51478	Control
AGAP009073	0.473383	-0.127118	Mated	0.93347	-0.0562572	Mated	0.924957	0.173145	Virgin	0.934597	-0.032459	Virgin	0.525229	0.126957	20E	0.58314	-0.368267	Control
AGAP004562	NA	-0.328401	Mated	NA	0.0493735	Virgin	0.986476	-0.0462539	Mated	NA	0.312777	Virgin	0.530765	0.255015	20E	0.58314	0.494735	20E
AGAP009388	NA	-0.187518	Mated	NA	0.105931	Virgin	0.941353	0.150218	Virgin	NA	0.25265	Virgin	0.545609	0.235379	20E	0.58314	0.522169	20E
AGAP008044	0.300476	-0.208189	Mated	0.499326	0.479186	Virgin	0.675664	-0.486541	Mated	0.887441	0.0592735	Virgin	0.680833	0.113871	20E	0.58314	-0.355612	Control
AGAP008151	0.546809	0.144062	Virgin	0.492106	0.524726	Virgin	0.749431	-0.492478	Mated	0.943693	-0.0374669	Virgin	0.731498	-0.0939504	10%EtOH	0.58314	-0.443212	Control
AGAP012645	0.989066	-0.00712939	Mated	0.999566	-0.000108336	Mated	0.951704	-0.12061	Mated	0.915246	0.0498807	Virgin	0.776569	-0.067199	10%EtOH	0.58314	-0.500334	Control
AGAP000508	0.109769	0.255718	Virgin	0.543915	0.422612	Virgin	0.817785	0.288707	Virgin	0.1866	-0.340516	Virgin	0.77679	-0.0682217	10%EtOH	0.58314	0.348192	20E
AGAP013455	0.495565	0.222287	Virgin	0.866681	-0.143403	Mated	0.827648	-0.379084	Mated	0.825915	0.110407	Virgin	0.848286	-0.0537003	10%EtOH	0.58314	-0.485391	Control
AGAP006249	0.923383	-0.0254434	Mated	0.786435	-0.173246	Mated	0.751546	-0.393195	Mated	0.493166	0.190226	Virgin	0.886255	-0.0246846	10%EtOH	0.58314	-0.353029	Control
AGAP000457	0.924458	0.0305311	Virgin	0.841859	-0.0851256	Mated	0.680952	0.337761	Virgin	0.461166	-0.120461	Virgin	0.888369	0.030227	20E	0.58314	0.288856	20E
AGAP005524	0.407874	-0.223271	Mated	NA	-0.0533823	Mated	0.662707	-0.624695	Mated	NA	0.331556	Virgin	0.92447	-0.0290306	10%EtOH	0.58314	-0.426019	Control
AGAP004739	0.00752104	0.318873	Virgin	0.345635	0.988533	Virgin	0.917958	-0.220504	Mated	0.53537	-0.313507	Virgin	0.935432	-0.0163836	10%EtOH	0.58314	-0.501642	Control
[truncated: 11,026 more rows]

## Sheet: Common genes (mating and 20E)
53 common elements in "Mating (up)" and "20E (up)":	23 common genes in "Mating (down)" and "20E (down)":
AGAP028613	AGAP009210
AGAP000366	AGAP007050
AGAP003289	AGAP006022
AGAP000448	AGAP009603
AGAP004376	AGAP006710
AGAP003493	AGAP006048
AGAP012842	AGAP012292
AGAP005404	AGAP006711
AGAP007386	AGAP003498
AGAP009690	AGAP007423
AGAP009907	AGAP002796
AGAP004879	AGAP006709
AGAP008290	AGAP009438
AGAP002816	AGAP008635
AGAP008822	AGAP000843
AGAP007868	AGAP005191
AGAP001874	AGAP006128
AGAP002508	AGAP005715
AGAP010935	AGAP007104
AGAP007340	AGAP005369
AGAP007619	AGAP009276
AGAP008645	AGAP007388
AGAP012445	AGAP002693
AGAP000834
AGAP011492
AGAP009701
AGAP001600
AGAP001299
AGAP009182
AGAP003926
AGAP007653
AGAP003343
AGAP002969
AGAP008265
AGAP000943
AGAP007366
AGAP007218
AGAP009489
AGAP008659
AGAP008908
AGAP011723
AGAP001721
AGAP013073
AGAP010386
AGAP001346
AGAP008400
AGAP001650
AGAP004918
AGAP007088
AGAP012308
AGAP011504
AGAP003421
AGAP002227
